# Supplementary material for: The construction of a prognostic model of cervical cancer based on four immune-related LncRNAs and an exploration of the correlations between the model and oxidative stress
Source: Front Pharmacol. 2023 Sep 21;14:1234181. doi: 10.3389/fphar.2023.1234181 (PMC10551162; doi:10.3389/fphar.2023.1234181)
Supplement: Supplementary file 1 [file Table2.XLSX]

## Sheet: all_Out
	logFC	logCPM	PValue	FDR
PGM5-AS1|ENSG00000224958|antisense	-9.3645	6.08454	1.06028e-63	8.40059e-60
AL031429.2|ENSG00000269933|sense_intronic	-7.64066	3.45118	2.16597e-55	8.58049e-52
ADAMTS9-AS2|ENSG00000241684|antisense	-5.7906	4.74202	2.86352e-46	7.56255e-43
HAND2-AS1|ENSG00000237125|antisense	-6.46738	7.23856	3.51033e-44	6.95308e-41
FRMD6-AS2|ENSG00000258537|lincRNA	-7.76221	4.65368	6.73667e-44	1.06749e-40
CARMN|ENSG00000249669|lincRNA	-5.52492	6.63143	3.07718e-43	3.82174e-40
AC012085.2|ENSG00000258274|antisense	-7.05762	5.19114	3.37652e-43	3.82174e-40
AC087516.2|ENSG00000259737|lincRNA	-7.66669	2.53913	5.9345e-41	5.87738e-38
AC027449.1|ENSG00000273348|lincRNA	-5.70881	3.27833	3.68416e-40	3.24329e-37
MIR497HG|ENSG00000267532|antisense	-4.14782	6.1593	2.77393e-37	2.19778e-34
MEF2C-AS1|ENSG00000248309|antisense	-5.11367	4.22061	5.68464e-36	4.09449e-33
ACTA2-AS1|ENSG00000180139|antisense	-5.18127	6.82909	7.44056e-36	4.91263e-33
AC005180.2|ENSG00000267505|lincRNA	-5.58154	4.33885	4.37489e-35	2.66633e-32
AC103740.1|ENSG00000259370|antisense	-5.66672	5.12618	2.46632e-34	1.39576e-31
AC011472.4|ENSG00000273733|antisense	-3.9004	4.66368	1.20721e-31	6.37651e-29
LINC01197|ENSG00000248441|lincRNA	-4.47893	5.48305	2.32825e-31	1.15292e-28
AC005062.1|ENSG00000243004|sense_overlapping	-4.75583	5.50361	6.09956e-31	2.84275e-28
JAZF1-AS1|ENSG00000234336|antisense	-4.68703	3.6916	9.99344e-31	4.39878e-28
AC079789.1|ENSG00000261672|lincRNA	-6.07871	2.73347	2.87942e-30	1.20072e-27
MRGPRF-AS1|ENSG00000256508|antisense	-5.44192	3.44421	3.33271e-29	1.32025e-26
NAV2-AS2|ENSG00000254453|antisense	-5.98038	3.19499	2.33978e-28	8.82764e-26
AC002398.2|ENSG00000267328|antisense	-5.73879	3.07787	1.08624e-27	3.91194e-25
LINC02078|ENSG00000267719|lincRNA	-4.68335	2.93193	3.03344e-27	1.04495e-24
CLRN1-AS1|ENSG00000239265|antisense	-5.83497	3.01373	9.00446e-26	2.9726e-23
AC126773.2|ENSG00000260577|antisense	-3.78108	7.21935	1.12067e-25	3.55164e-23
AP001107.5|ENSG00000254510|processed_transcript	-5.35393	5.74864	2.75327e-25	8.39007e-23
LINC00924|ENSG00000259134|lincRNA	-4.8899	4.01468	3.92287e-25	1.15114e-22
AC018647.1|ENSG00000227544|lincRNA	-3.79928	3.83713	9.95189e-25	2.81603e-22
AC107959.1|ENSG00000245025|antisense	-3.38535	5.83402	6.39695e-24	1.74769e-21
AP003071.4|ENSG00000261625|sense_overlapping	-4.69043	5.7696	1.35307e-23	3.57347e-21
A2M-AS1|ENSG00000245105|antisense	-3.52255	5.9382	9.02771e-23	2.30731e-20
HID1-AS1|ENSG00000263586|antisense	-4.04276	3.01193	2.7236e-22	6.74346e-20
ADAMTS9-AS1|ENSG00000241158|antisense	-5.36245	5.54693	3.16883e-22	7.60806e-20
LINC01358|ENSG00000237352|lincRNA	-4.64974	3.74378	4.97769e-22	1.15995e-19
AC053503.4|ENSG00000234638|antisense	-6.75113	2.98101	1.45306e-21	3.28932e-19
AC011503.1|ENSG00000269289|antisense	-5.11679	4.44519	2.69916e-21	5.94041e-19
AC087286.2|ENSG00000259367|antisense	-4.58234	3.09609	1.61544e-20	3.45923e-18
MIR133A1HG|ENSG00000265142|antisense	-3.93304	3.04109	3.90066e-20	8.13288e-18
MAGI2-AS3|ENSG00000234456|processed_transcript	-3.9846	8.27983	4.76778e-20	9.68593e-18
AL445426.1|ENSG00000231246|lincRNA	-4.98542	2.62955	7.70321e-20	1.52581e-17
LINC01489|ENSG00000255727|lincRNA	-5.25306	2.953	8.68971e-20	1.67923e-17
AC087521.1|ENSG00000244953|lincRNA	-4.98163	4.56511	1.11829e-19	2.10958e-17
AC005180.1|ENSG00000267405|lincRNA	-5.20385	3.67657	1.84991e-19	3.40857e-17
AC074286.1|ENSG00000236501|lincRNA	-4.00137	3.35745	3.79009e-19	6.82475e-17
AC107067.1|ENSG00000246375|lincRNA	-4.68892	3.94543	5.15855e-19	9.08249e-17
LINC02202|ENSG00000245812|lincRNA	-3.82121	4.49043	6.67815e-19	1.15024e-16
AC025431.1|ENSG00000259285|antisense	-5.02351	2.61575	7.75585e-19	1.30744e-16
AC092376.2|ENSG00000277954|antisense	-4.22916	5.85848	1.13193e-18	1.8684e-16
CADM3-AS1|ENSG00000225670|antisense	-5.07904	5.09915	2.29505e-18	3.71096e-16
AC004637.1|ENSG00000267304|antisense	-5.17233	2.92547	5.63357e-18	8.92696e-16
AC013553.3|ENSG00000277351|antisense	-3.95854	3.57763	6.47808e-18	1.00639e-15
AL139339.1|ENSG00000234699|antisense	-3.91167	3.74655	1.15647e-17	1.76206e-15
AC092162.2|ENSG00000230552|lincRNA	-4.04441	3.43225	4.54422e-17	6.79318e-15
AP000802.1|ENSG00000247416|antisense	-5.07582	2.9354	4.47186e-16	6.56121e-14
AC011247.1|ENSG00000231367|lincRNA	-4.04901	4.52229	6.20717e-16	8.94171e-14
MBNL1-AS1|ENSG00000229619|antisense	-3.42055	8.85103	6.60891e-16	9.35043e-14
Z97989.1|ENSG00000255389|antisense	-2.82898	6.31319	7.34934e-16	1.02156e-13
AL135960.1|ENSG00000226252|antisense	-3.72499	3.36569	1.17063e-15	1.59912e-13
HSPC324|ENSG00000228401|antisense	-3.67902	3.53144	2.2406e-15	3.00886e-13
AL049838.1|ENSG00000259969|sense_overlapping	-4.02047	5.668	2.52122e-15	3.32927e-13
AC024337.2|ENSG00000273771|lincRNA	-4.28516	4.80401	3.98147e-15	5.17135e-13
AP003548.1|ENSG00000253105|lincRNA	-5.17786	2.54589	6.75326e-15	8.63001e-13
AC027682.6|ENSG00000276075|antisense	-3.22557	4.81848	8.86011e-15	1.11426e-12
AC093010.3|ENSG00000259976|3prime_overlapping_ncRNA	-2.94522	9.77381	9.92696e-15	1.22893e-12
AC020634.1|ENSG00000273123|antisense	-3.95524	3.09845	1.74873e-14	2.13157e-12
PGM5P4-AS1|ENSG00000231943|lincRNA	-5.43438	2.68937	4.06285e-14	4.87726e-12
DKFZP434A062|ENSG00000262075|lincRNA	-4.06596	2.90908	4.70681e-14	5.56598e-12
AL445423.1|ENSG00000272823|lincRNA	-4.16744	3.38864	5.64749e-14	6.58016e-12
AC092667.1|ENSG00000230393|antisense	-5.37066	2.84974	1.09459e-13	1.25688e-11
WT1-AS|ENSG00000183242|antisense	-4.85852	6.55471	1.45802e-13	1.65027e-11
LINC01016|ENSG00000249346|lincRNA	-5.37959	4.28162	1.79752e-13	2.00589e-11
AC136475.1|ENSG00000251661|antisense	-3.0558	5.96814	3.96517e-13	4.36334e-11
BX276092.9|ENSG00000281852|lincRNA	-4.00365	2.82781	4.15665e-13	4.51139e-11
LINC00506|ENSG00000281392|lincRNA	-3.90994	3.87118	4.33025e-13	4.6363e-11
AC010336.5|ENSG00000269139|processed_transcript	-4.35435	2.73942	4.4479e-13	4.69876e-11
LINC00211|ENSG00000237803|lincRNA	-4.23274	2.55924	5.00054e-13	5.21306e-11
AC012603.1|ENSG00000271849|lincRNA	-2.73121	4.36577	7.1397e-13	7.34648e-11
AC087477.2|ENSG00000259275|lincRNA	-3.82353	6.27831	9.14222e-13	9.27353e-11
CCND2-AS1|ENSG00000256164|antisense	-3.78752	3.96262	9.24661e-13	9.27353e-11
AC067750.1|ENSG00000272631|antisense	-2.36235	7.05357	9.55911e-13	9.4671e-11
AC093278.2|ENSG00000261269|sense_overlapping	-2.87074	7.43901	1.27224e-12	1.24444e-10
AC121247.1|ENSG00000225399|lincRNA	-3.28744	3.58557	1.5687e-12	1.51571e-10
LINC00908|ENSG00000263812|lincRNA	-4.09743	6.19073	1.64687e-12	1.57207e-10
AJ011932.1|ENSG00000274248|lincRNA	-4.59355	3.31541	1.81344e-12	1.71046e-10
ZNF582-AS1|ENSG00000267454|lincRNA	-3.65894	5.437	1.83545e-12	1.71086e-10
AL137026.1|ENSG00000229116|lincRNA	-4.19225	2.8817	2.02971e-12	1.86993e-10
AC026904.1|ENSG00000233858|lincRNA	-3.9182	2.90625	2.74083e-12	2.49605e-10
CTD-2270F17.1|ENSG00000253647|antisense	-4.49286	2.77294	2.87642e-12	2.58976e-10
LINC01140|ENSG00000267272|lincRNA	-3.4275	5.68024	3.37016e-12	3.0002e-10
AC005746.2|ENSG00000267131|antisense	-3.3895	2.87773	3.62248e-12	3.18899e-10
LINC02447|ENSG00000245468|lincRNA	-3.03939	4.78327	3.67886e-12	3.20303e-10
AC007541.1|ENSG00000260329|antisense	-3.086	6.37207	4.07571e-12	3.50998e-10
RERG-IT1|ENSG00000256650|sense_intronic	-4.52986	2.70113	4.54042e-12	3.86815e-10
AC048382.5|ENSG00000275120|antisense	-2.74841	3.62843	5.01588e-12	4.22774e-10
AF001548.1|ENSG00000263065|antisense	-3.65842	3.53954	5.76117e-12	4.80481e-10
AP003071.3|ENSG00000261276|antisense	-4.21201	2.55605	6.91079e-12	5.70356e-10
AC007998.3|ENSG00000267583|lincRNA	-3.24271	4.15442	7.21302e-12	5.89162e-10
AC073636.1|ENSG00000227098|lincRNA	-3.79848	2.57259	1.04915e-11	8.48202e-10
AC009806.1|ENSG00000254847|lincRNA	-3.17038	3.56897	1.25078e-11	1.00101e-09
AL021408.1|ENSG00000236166|lincRNA	-4.48477	3.10294	1.32669e-11	1.05114e-09
HCG23|ENSG00000228962|antisense	-3.80667	4.00994	1.34868e-11	1.05798e-09
C20orf166-AS1|ENSG00000174403|antisense	-4.12125	5.06565	2.41196e-11	1.87353e-09
AL365214.2|ENSG00000226440|antisense	-3.61909	3.54871	2.96734e-11	2.28255e-09
AC132872.1|ENSG00000260563|lincRNA	-1.9937	8.84577	3.14649e-11	2.39708e-09
AL008718.2|ENSG00000273287|lincRNA	-3.24246	3.51373	3.19358e-11	2.40979e-09
LINC01936|ENSG00000235997|lincRNA	-3.70874	4.57188	3.89967e-11	2.91482e-09
AC002451.1|ENSG00000231170|antisense	-4.28709	2.99181	4.30982e-11	3.19128e-09
CEBPB-AS1|ENSG00000277449|antisense	-2.54928	6.6912	6.66182e-11	4.88718e-09
SOCS2-AS1|ENSG00000246985|processed_transcript	-3.39084	7.60208	7.81614e-11	5.6814e-09
LINC00989|ENSG00000250334|lincRNA	-4.00295	3.28244	7.93481e-11	5.71522e-09
AC145124.1|ENSG00000255495|antisense	-3.31724	4.24521	8.11797e-11	5.79447e-09
AC147067.2|ENSG00000272783|lincRNA	-3.38219	3.39186	1.06426e-10	7.52872e-09
AP001363.2|ENSG00000257058|antisense	-2.95763	3.92861	1.75379e-10	1.22967e-08
AC012073.1|ENSG00000271936|antisense	3.72649	8.28908	1.79408e-10	1.24688e-08
AC027237.4|ENSG00000259645|sense_intronic	-3.19225	3.0881	2.15067e-10	1.48172e-08
LINC02310|ENSG00000258808|lincRNA	-4.66837	3.40362	2.19365e-10	1.4983e-08
AC026471.2|ENSG00000260625|antisense	-2.62495	4.85747	2.24483e-10	1.52015e-08
AL662860.1|ENSG00000229274|lincRNA	-3.9819	2.78718	2.57216e-10	1.72705e-08
EMX2OS|ENSG00000229847|antisense	-4.34123	9.79558	3.04476e-10	2.0272e-08
LINC01352|ENSG00000238078|lincRNA	-3.5421	3.40086	3.41189e-10	2.2527e-08
LINC01829|ENSG00000236780|lincRNA	-3.5941	4.15597	4.42404e-10	2.89683e-08
AL109741.3|ENSG00000260940|sense_overlapping	-3.24063	2.8733	6.09829e-10	3.96039e-08
PTPRD-AS1|ENSG00000225706|lincRNA	-4.62668	4.48344	6.28793e-10	4.05035e-08
AP001189.3|ENSG00000254810|lincRNA	-3.54357	3.99418	8.58595e-10	5.486e-08
EPB41L4A-AS1|ENSG00000224032|lincRNA	-2.158	10.4933	9.14902e-10	5.79902e-08
MIR100HG|ENSG00000255248|processed_transcript	-3.40153	9.57703	1.08478e-09	6.82119e-08
AP001471.1|ENSG00000227438|antisense	-3.74838	2.58898	1.35713e-09	8.46659e-08
AC005070.3|ENSG00000272918|antisense	-2.01266	5.6559	1.74642e-09	1.08101e-07
AC005165.1|ENSG00000223561|lincRNA	-4.56461	4.24524	2.3942e-09	1.46273e-07
LINC00702|ENSG00000233117|lincRNA	-3.51734	6.21335	2.40004e-09	1.46273e-07
PAN3-AS1|ENSG00000261485|antisense	-1.8602	6.6536	3.69575e-09	2.23522e-07
AL023806.1|ENSG00000270638|lincRNA	-2.43323	3.96274	4.52441e-09	2.71567e-07
AC012409.3|ENSG00000277135|lincRNA	-3.76116	3.69705	4.58044e-09	2.72323e-07
RAP2C-AS1|ENSG00000232160|antisense	-2.26597	6.79734	4.60574e-09	2.72323e-07
AC025809.1|ENSG00000267662|antisense	-3.74318	2.7849	4.86338e-09	2.85426e-07
AC092802.1|ENSG00000226026|antisense	-2.5807	3.89541	5.03263e-09	2.93187e-07
AL031658.1|ENSG00000226239|antisense	-3.00651	3.63268	5.09236e-09	2.94502e-07
AC112715.1|ENSG00000224132|lincRNA	-3.63373	3.07655	5.21675e-09	2.9951e-07
NIFK-AS1|ENSG00000236859|antisense	-1.55458	8.73246	5.36648e-09	3.0589e-07
AC010976.2|ENSG00000272789|antisense	-3.22021	4.39585	5.55609e-09	3.14435e-07
AC027237.3|ENSG00000259426|antisense	-2.43147	6.04885	7.83402e-09	4.40205e-07
AC026691.1|ENSG00000270021|antisense	-2.20495	5.85955	8.27179e-09	4.61531e-07
LOH12CR2|ENSG00000205791|lincRNA	-2.25426	5.95632	9.17312e-09	5.08242e-07
PCOLCE-AS1|ENSG00000224729|antisense	-2.71987	4.48752	9.5935e-09	5.27842e-07
AL158847.1|ENSG00000241720|antisense	-4.02884	2.72677	9.8166e-09	5.36393e-07
AC079148.1|ENSG00000260331|lincRNA	-2.25959	4.51939	1.09092e-08	5.92013e-07
AP001922.6|ENSG00000255434|sense_intronic	-2.74289	3.52492	1.11932e-08	6.03289e-07
AL133346.1|ENSG00000227220|antisense	-3.74203	3.26846	1.17014e-08	6.26421e-07
AC009812.1|ENSG00000251867|antisense	-2.77127	6.14088	1.17941e-08	6.27143e-07
AP000911.3|ENSG00000254648|lincRNA	-3.11676	2.70213	1.43896e-08	7.60058e-07
C20orf203|ENSG00000198547|lincRNA	-2.89646	3.58015	1.46737e-08	7.69932e-07
AC239809.3|ENSG00000227733|lincRNA	-3.24776	3.8945	1.48112e-08	7.72032e-07
AL158163.2|ENSG00000278601|antisense	-2.32039	4.08599	1.51279e-08	7.83388e-07
CCDC144NL-AS1|ENSG00000233098|antisense	-3.68206	7.2189	1.68941e-08	8.6917e-07
LINC01990|ENSG00000273125|lincRNA	-3.00954	3.28064	1.78999e-08	9.14974e-07
AC007495.1|ENSG00000246379|lincRNA	-4.00912	3.10096	1.81002e-08	9.19281e-07
C1orf229|ENSG00000221953|lincRNA	-3.20941	4.22016	1.8714e-08	9.44402e-07
AC005618.1|ENSG00000272070|lincRNA	-2.96568	5.02541	1.95552e-08	9.80605e-07
DNM3OS|ENSG00000230630|antisense	-3.01901	8.00342	2.76572e-08	1.37816e-06
AC092117.1|ENSG00000276791|lincRNA	-2.20098	6.66648	3.08213e-08	1.52623e-06
AL390728.5|ENSG00000232347|lincRNA	-2.89296	2.76311	3.15185e-08	1.55106e-06
FLJ27354|ENSG00000231999|antisense	-2.13623	5.72015	3.30988e-08	1.61878e-06
CPEB1-AS1|ENSG00000259462|antisense	-3.31029	3.14082	3.47241e-08	1.68784e-06
AC000403.1|ENSG00000278727|lincRNA	-2.61264	5.77057	5.22031e-08	2.52198e-06
AC068888.1|ENSG00000257337|antisense	-1.80454	8.92889	6.4009e-08	3.0736e-06
AC093424.1|ENSG00000270457|lincRNA	-3.10602	3.02728	6.5551e-08	3.12868e-06
AL353746.1|ENSG00000260412|sense_overlapping	-4.8794	4.64665	6.75563e-08	3.20508e-06
AC135803.1|ENSG00000272864|lincRNA	-2.84656	5.11704	7.1987e-08	3.39496e-06
AL731557.1|ENSG00000225936|antisense	-3.53883	2.53194	8.02443e-08	3.76198e-06
AC019193.2|ENSG00000272784|lincRNA	-2.79286	3.33674	8.83599e-08	4.11809e-06
AC092718.4|ENSG00000261061|sense_intronic	3.35679	10.4285	9.40458e-08	4.35745e-06
AL392048.1|ENSG00000277684|antisense	-3.22958	2.88394	9.8401e-08	4.53274e-06
TRAF3IP2-AS1|ENSG00000231889|antisense	-1.68015	7.57202	1.11547e-07	5.10859e-06
AC080038.1|ENSG00000274565|antisense	-2.82156	6.02112	1.17925e-07	5.36965e-06
AC027307.3|ENSG00000268798|lincRNA	-2.44402	5.01553	1.21259e-07	5.4899e-06
AC090825.1|ENSG00000259363|lincRNA	-2.83401	4.76403	1.22393e-07	5.50977e-06
LINC00663|ENSG00000266904|lincRNA	-1.96619	7.11941	1.38775e-07	6.21193e-06
IGFBP7-AS1|ENSG00000245067|antisense	-2.96878	3.44606	1.54042e-07	6.8566e-06
AC136475.2|ENSG00000254910|antisense	-2.28423	5.818	1.68053e-07	7.43004e-06
AC079630.1|ENSG00000225342|antisense	-3.23873	4.86742	1.68801e-07	7.43004e-06
AC139768.1|ENSG00000278126|sense_intronic	-1.90936	6.6	1.94599e-07	8.51826e-06
AC011481.2|ENSG00000267282|antisense	-2.16488	4.18384	2.11264e-07	9.19697e-06
AC024270.5|ENSG00000260608|antisense	-2.59444	3.14315	2.23092e-07	9.65604e-06
AC007671.1|ENSG00000274624|sense_intronic	-3.12889	2.98324	2.24247e-07	9.65604e-06
AC016396.2|ENSG00000261076|lincRNA	-3.15364	2.50933	2.71282e-07	1.16182e-05
AC010226.1|ENSG00000249249|antisense	-2.00219	5.6672	2.84624e-07	1.21241e-05
AC100803.3|ENSG00000271959|antisense	-2.65345	4.80253	2.92159e-07	1.23562e-05
CDKN2B-AS1|ENSG00000240498|antisense	4.66727	8.86092	2.93194e-07	1.23562e-05
AC131097.4|ENSG00000235151|lincRNA	-3.47367	3.33399	2.97364e-07	1.24657e-05
ACVR2B-AS1|ENSG00000229589|antisense	-2.20483	6.76497	3.27399e-07	1.36525e-05
AL139351.1|ENSG00000276923|lincRNA	-3.7183	4.22048	3.43794e-07	1.42612e-05
AC083798.2|ENSG00000272758|antisense	-1.59509	6.84856	3.57741e-07	1.47624e-05
AC013489.1|ENSG00000173867|processed_transcript	-2.35529	4.14229	3.6665e-07	1.50516e-05
TFAP2A-AS1|ENSG00000229950|antisense	4.10124	7.21761	3.86646e-07	1.57907e-05
AL355297.4|ENSG00000271551|antisense	-2.08609	4.5256	3.93816e-07	1.60011e-05
AL158211.1|ENSG00000261671|lincRNA	-2.77374	4.14724	3.97671e-07	1.60753e-05
AC027288.3|ENSG00000257894|lincRNA	-2.91417	5.48865	4.22164e-07	1.69787e-05
AL583856.2|ENSG00000271967|lincRNA	-2.26885	4.03346	4.40769e-07	1.76374e-05
AL023803.2|ENSG00000274825|lincRNA	5.1706	6.21257	4.46843e-07	1.77907e-05
ZIM2-AS1|ENSG00000269793|antisense	-3.70132	3.17508	4.9629e-07	1.96605e-05
HSD52|ENSG00000224609|processed_transcript	-3.33034	2.59095	5.15012e-07	2.03007e-05
AL121890.5|ENSG00000278816|lincRNA	-2.65839	3.17391	5.19412e-07	2.03728e-05
AC008393.1|ENSG00000245317|lincRNA	-1.63463	6.89536	5.28803e-07	2.0639e-05
AC068473.5|ENSG00000274828|lincRNA	-1.66572	8.44719	5.31675e-07	2.06493e-05
AP000911.1|ENSG00000204241|lincRNA	-2.97629	4.26329	5.48446e-07	2.10487e-05
AL450003.2|ENSG00000234779|antisense	-3.32394	4.11361	5.49758e-07	2.10487e-05
AL391807.1|ENSG00000230910|antisense	-3.90425	3.01868	5.49928e-07	2.10487e-05
AC096921.2|ENSG00000261468|sense_overlapping	-2.39172	5.64871	5.53963e-07	2.11012e-05
CTD-3080P12.3|ENSG00000249201|antisense	-3.87913	2.69312	5.74147e-07	2.17654e-05
LINC02266|ENSG00000272727|lincRNA	-3.72878	2.74357	6.00026e-07	2.26381e-05
AC005383.1|ENSG00000275024|antisense	-2.65878	3.969	6.03554e-07	2.26633e-05
WDFY3-AS2|ENSG00000180769|processed_transcript	-2.12844	7.2176	6.36949e-07	2.37258e-05
AC129492.4|ENSG00000266824|lincRNA	-2.50867	2.95123	6.39584e-07	2.37258e-05
AC120498.10|ENSG00000277010|antisense	-3.83678	2.8837	6.40833e-07	2.37258e-05
AL035530.2|ENSG00000271913|antisense	-1.83926	5.72071	6.86732e-07	2.53069e-05
TMEM72-AS1|ENSG00000224812|antisense	-2.66011	3.13505	7.79684e-07	2.85993e-05
FAM53B-AS1|ENSG00000233334|antisense	-2.46164	2.82201	8.01052e-07	2.92476e-05
AC134312.1|ENSG00000205037|lincRNA	-3.003	3.0772	8.34815e-07	3.03405e-05
AC087477.5|ENSG00000259542|lincRNA	-3.37011	3.05455	8.63057e-07	3.12238e-05
AL691432.2|ENSG00000272106|antisense	-1.58204	9.07703	9.08263e-07	3.27098e-05
LDLRAD4-AS1|ENSG00000267690|antisense	-4.18232	2.62151	9.12859e-07	3.27266e-05
PGM5P3-AS1|ENSG00000277631|lincRNA	-4.60521	2.96022	9.28046e-07	3.31212e-05
AC051619.4|ENSG00000259519|antisense	-2.74666	2.72262	1.0501e-06	3.73092e-05
AL049555.1|ENSG00000261116|sense_overlapping	6.32921	11.709	1.06387e-06	3.76296e-05
AC093673.1|ENSG00000232533|antisense	-1.84212	9.49765	1.06956e-06	3.76629e-05
FAM66C|ENSG00000226711|antisense	-2.41092	6.33629	1.07923e-06	3.78351e-05
AL139022.2|ENSG00000272158|antisense	-2.44179	3.74883	1.10252e-06	3.84581e-05
AC099850.3|ENSG00000265415|antisense	4.51262	8.47592	1.10671e-06	3.84581e-05
LINC01765|ENSG00000233730|lincRNA	-4.04818	3.17888	1.20378e-06	4.16486e-05
AL109741.1|ENSG00000225938|antisense	-2.66929	3.49733	1.22173e-06	4.20859e-05
AC004543.1|ENSG00000237921|lincRNA	-2.87603	2.82924	1.28855e-06	4.41957e-05
LINC01579|ENSG00000258754|lincRNA	-3.49393	5.21035	1.3695e-06	4.67696e-05
AP002761.3|ENSG00000257038|antisense	-2.29596	4.83503	1.45293e-06	4.94058e-05
AP001627.1|ENSG00000225731|antisense	-2.79271	2.58303	1.46888e-06	4.97349e-05
AL109811.2|ENSG00000230337|antisense	4.23328	6.1563	1.49331e-06	5.0262e-05
AC068831.3|ENSG00000258384|antisense	3.09634	5.54806	1.49714e-06	5.0262e-05
AP000251.1|ENSG00000237594|antisense	5.89146	7.57007	1.59248e-06	5.32372e-05
ILF3-AS1|ENSG00000267100|lincRNA	-1.63473	11.0661	1.74288e-06	5.80204e-05
AC005041.2|ENSG00000272183|antisense	4.81669	6.1644	1.8261e-06	6.05363e-05
AC011472.1|ENSG00000267082|antisense	-1.91258	5.77407	1.85489e-06	6.12344e-05
AL513217.1|ENSG00000223774|antisense	-3.18534	3.21126	1.86903e-06	6.14453e-05
FAM66D|ENSG00000255052|antisense	-2.82935	3.73822	1.90991e-06	6.21639e-05
AC004803.1|ENSG00000250132|antisense	-1.8457	7.35879	1.91426e-06	6.21639e-05
AC096536.3|ENSG00000242396|antisense	4.83701	5.40244	1.91739e-06	6.21639e-05
AC108860.2|ENSG00000261437|antisense	3.93081	8.11816	1.92227e-06	6.21639e-05
DSG2-AS1|ENSG00000264859|antisense	5.0803	5.60167	2.05612e-06	6.62223e-05
AC100861.1|ENSG00000246582|processed_transcript	2.99416	8.75337	2.07656e-06	6.66097e-05
AC114490.1|ENSG00000241014|processed_transcript	-1.53077	7.9023	2.12205e-06	6.77944e-05
LINC00511|ENSG00000227036|lincRNA	3.84159	11.9923	2.22846e-06	7.09079e-05
AC098829.1|ENSG00000249252|antisense	-2.83122	3.06227	2.35342e-06	7.45845e-05
PCAT19|ENSG00000267107|lincRNA	-2.50111	8.31708	2.58255e-06	8.152e-05
AL357055.3|ENSG00000238198|lincRNA	-1.87148	4.56225	2.64181e-06	8.30598e-05
AC100810.1|ENSG00000253982|antisense	-1.44731	9.33127	2.66402e-06	8.3427e-05
LYPLAL1-AS1|ENSG00000228063|antisense	-2.60569	3.57732	2.70119e-06	8.42581e-05
AC025419.1|ENSG00000250748|lincRNA	-3.37404	3.21846	2.76827e-06	8.60116e-05
AC025176.1|ENSG00000250081|lincRNA	6.18864	5.93981	2.80326e-06	8.67586e-05
LINC01359|ENSG00000226891|processed_transcript	-2.2525	4.48031	3.0255e-06	9.32724e-05
AC011444.3|ENSG00000267299|antisense	-3.19779	2.49295	3.11016e-06	9.50922e-05
DNM1P35|ENSG00000246877|antisense	-2.04396	5.88291	3.11257e-06	9.50922e-05
LINC01778|ENSG00000223382|lincRNA	-3.52985	3.59398	3.12053e-06	9.50922e-05
AC008763.1|ENSG00000268204|antisense	5.66978	6.93642	3.21997e-06	9.77465e-05
AC091057.3|ENSG00000269974|lincRNA	3.53666	6.29372	3.29939e-06	9.9775e-05
AC109809.1|ENSG00000259372|lincRNA	-3.22049	2.92442	3.60323e-06	0.000108549
AC018529.1|ENSG00000275178|antisense	-2.9147	3.43807	4.19669e-06	0.000125948
AP001347.1|ENSG00000224905|antisense	-2.71905	6.58035	4.38716e-06	0.000131168
AC103974.1|ENSG00000254966|antisense	-2.58678	4.33137	4.41264e-06	0.000131434
AP004609.3|ENSG00000278376|lincRNA	-2.06218	6.70102	4.46849e-06	0.000132599
LINC01588|ENSG00000214900|lincRNA	3.75358	8.13604	4.71143e-06	0.000139286
CCND2-AS2|ENSG00000255920|antisense	-3.40825	2.5069	4.74961e-06	0.000139893
AL034405.1|ENSG00000235189|antisense	-2.85701	2.67962	5.00433e-06	0.000146849
FGF14-AS2|ENSG00000272143|lincRNA	-2.90045	6.1456	5.24898e-06	0.00015346
AL022318.1|ENSG00000235209|lincRNA	-3.29031	2.76999	5.48935e-06	0.000159898
AC011825.4|ENSG00000265008|antisense	-2.50386	3.39597	5.60744e-06	0.000162739
AL445231.1|ENSG00000236137|antisense	3.40526	6.29297	5.73174e-06	0.000165739
AC025165.1|ENSG00000224713|antisense	-2.64538	4.73216	5.86994e-06	0.000169118
AC104083.1|ENSG00000260244|sense_overlapping	-2.39152	8.6848	6.02585e-06	0.000172674
AC107952.2|ENSG00000272343|lincRNA	-2.27087	5.53744	6.03695e-06	0.000172674
NEXN-AS1|ENSG00000235927|antisense	-2.33157	3.83622	6.29336e-06	0.000179361
AC016907.2|ENSG00000233862|antisense	-1.96586	3.26422	6.39811e-06	0.000181693
AL356055.1|ENSG00000270040|sense_intronic	-2.46612	2.76863	7.46157e-06	0.000211136
AC092807.2|ENSG00000272691|lincRNA	-2.51371	3.15222	7.49599e-06	0.000211355
AC105942.1|ENSG00000235501|antisense	-2.36345	8.17043	7.72275e-06	0.000216976
AC128688.2|ENSG00000261488|antisense	4.19674	8.04109	7.86328e-06	0.000220144
AL139220.2|ENSG00000230615|lincRNA	-2.44577	6.70056	8.40568e-06	0.000234501
SERTAD4-AS1|ENSG00000203706|antisense	-2.48862	8.30507	8.98447e-06	0.000249768
AC120049.1|ENSG00000267414|lincRNA	-2.23346	5.968	9.14118e-06	0.000253236
C2orf48|ENSG00000163009|lincRNA	5.2884	7.70951	9.20688e-06	0.000254168
ST7-AS1|ENSG00000227199|antisense	-1.87296	7.14204	9.50585e-06	0.00026151
DKFZp779M0652|ENSG00000205106|lincRNA	-2.57611	3.83633	9.67608e-06	0.000265272
CKMT2-AS1|ENSG00000247572|antisense	-1.25472	9.14681	9.96696e-06	0.000272304
AC103736.1|ENSG00000254427|lincRNA	-3.0863	3.92496	1.00633e-05	0.000273992
AC002116.2|ENSG00000267698|antisense	2.80458	6.90038	1.04224e-05	0.000282798
DACT3-AS1|ENSG00000245598|antisense	-1.7897	3.95926	1.04822e-05	0.00028345
Z98885.2|ENSG00000260613|lincRNA	-2.4408	3.06851	1.07841e-05	0.000290621
AL583810.1|ENSG00000258593|lincRNA	6.43414	4.55362	1.10409e-05	0.000296531
LINC01563|ENSG00000236819|lincRNA	-3.7253	3.19321	1.11261e-05	0.000296894
OXCT1-AS1|ENSG00000248668|processed_transcript	-2.19061	4.91442	1.11293e-05	0.000296894
AC108673.3|ENSG00000273437|lincRNA	-1.68449	6.47466	1.12827e-05	0.000299975
AC108488.1|ENSG00000242282|lincRNA	-1.67129	7.26699	1.13213e-05	0.000299996
AC084855.1|ENSG00000254744|antisense	-2.84983	3.04183	1.15104e-05	0.000303989
AC010931.2|ENSG00000248540|lincRNA	-3.15782	4.71088	1.19902e-05	0.000315608
AC093390.1|ENSG00000232057|antisense	-3.81515	2.8765	1.23426e-05	0.00032381
TBX2-AS1|ENSG00000267280|antisense	-2.58146	6.00054	1.24923e-05	0.000326656
AP001922.5|ENSG00000255326|antisense	-2.39271	3.68899	1.26058e-05	0.00032854
AC025162.2|ENSG00000273973|sense_intronic	-2.20388	3.71197	1.28413e-05	0.000333578
AP000255.1|ENSG00000273091|lincRNA	-2.08626	4.05556	1.31115e-05	0.000339485
AC123912.4|ENSG00000268555|lincRNA	-4.23236	4.06038	1.33542e-05	0.000344641
AP000662.2|ENSG00000254602|sense_overlapping	-2.28068	5.59256	1.34387e-05	0.000345698
AL512413.1|ENSG00000272088|lincRNA	7.80039	5.78872	1.38551e-05	0.000355255
AC114284.1|ENSG00000248927|lincRNA	-2.78049	3.8363	1.40821e-05	0.000359912
AC008669.1|ENSG00000260686|sense_overlapping	-1.94887	7.35496	1.43522e-05	0.000365636
CDKN2A-AS1|ENSG00000224854|lincRNA	6.42567	6.12872	1.48611e-05	0.000377387
AC017104.1|ENSG00000224376|processed_transcript	-2.11201	6.01184	1.50814e-05	0.000381758
LINC01572|ENSG00000261008|lincRNA	3.68314	6.66092	1.52914e-05	0.00038584
AC006012.1|ENSG00000234215|lincRNA	-3.74565	2.47012	1.59017e-05	0.000399654
AC068338.3|ENSG00000275645|antisense	-1.93062	5.07111	1.59397e-05	0.000399654
AC022211.3|ENSG00000265800|sense_intronic	4.26797	5.31563	1.60895e-05	0.000402135
AC024884.2|ENSG00000276272|lincRNA	6.59367	4.69866	1.68533e-05	0.0004199
TMPO-AS1|ENSG00000257167|antisense	2.74192	9.80324	1.87409e-05	0.000465468
AC063944.3|ENSG00000272597|lincRNA	-2.95333	3.30638	1.91205e-05	0.000473209
TRIM52-AS1|ENSG00000248275|processed_transcript	-1.55011	9.37408	1.91721e-05	0.000473209
LINC00840|ENSG00000226808|lincRNA	-3.0002	3.07505	1.94059e-05	0.000477494
DNAJC27-AS1|ENSG00000224165|antisense	-1.74036	6.78093	2.09792e-05	0.000514607
MIR9-3HG|ENSG00000255571|lincRNA	6.5881	12.2107	2.12149e-05	0.000518782
AL357078.3|ENSG00000272506|lincRNA	-2.3951	2.96741	2.14733e-05	0.000523487
AL031651.2|ENSG00000277829|sense_intronic	-2.79823	3.16002	2.26848e-05	0.000551325
AC025271.4|ENSG00000276772|lincRNA	-3.00255	3.2933	2.2901e-05	0.000554876
ATP1A1-AS1|ENSG00000203865|processed_transcript	-1.4143	7.20274	2.47571e-05	0.00059802
AL160313.1|ENSG00000247970|lincRNA	-2.22783	3.28973	2.4849e-05	0.000598414
NR2F2-AS1|ENSG00000247809|antisense	-2.68671	6.37201	2.55263e-05	0.000612862
TYMSOS|ENSG00000176912|processed_transcript	3.33375	8.05118	2.6702e-05	0.000639155
AL662844.4|ENSG00000272501|antisense	-1.67814	7.53198	2.70599e-05	0.000645683
DARS-AS1|ENSG00000231890|antisense	3.20944	7.52656	2.71378e-05	0.000645683
AC105384.1|ENSG00000249706|sense_intronic	-2.6392	2.78281	2.82994e-05	0.000671305
AP003973.2|ENSG00000271390|lincRNA	-3.36395	2.66619	2.90344e-05	0.000686686
AC016757.1|ENSG00000186235|processed_transcript	-2.55626	5.45073	3.04516e-05	0.00071806
AL162426.1|ENSG00000279571|lincRNA	-2.5967	2.73393	3.08919e-05	0.00072628
AC008752.2|ENSG00000267289|lincRNA	-2.61721	3.48155	3.16305e-05	0.000741445
AL391834.1|ENSG00000272842|antisense	-1.68173	5.81832	3.30306e-05	0.000771982
AC012511.1|ENSG00000272564|lincRNA	-2.75984	3.00338	3.37179e-05	0.000785726
AC023154.1|ENSG00000248115|antisense	-2.52205	3.26061	3.46217e-05	0.000804422
AL133215.2|ENSG00000273162|lincRNA	2.72734	6.84795	3.52308e-05	0.000816179
FAM225B|ENSG00000225684|lincRNA	-2.50197	5.33973	3.58814e-05	0.000828829
AC009495.3|ENSG00000235192|lincRNA	3.22038	5.51402	3.73668e-05	0.00086063
AC124319.1|ENSG00000262979|sense_intronic	7.58685	5.58938	3.88681e-05	0.000892614
AC093726.1|ENSG00000272760|antisense	-1.54229	7.53556	3.97872e-05	0.000911082
AL450992.2|ENSG00000234614|antisense	4.87089	9.14411	4.02197e-05	0.000918331
LINC00092|ENSG00000225194|lincRNA	-2.89359	5.68225	4.10246e-05	0.000934017
AC015908.3|ENSG00000264016|lincRNA	-2.56017	4.32232	4.19959e-05	0.000953392
AC106881.1|ENSG00000271474|antisense	-3.06692	4.49557	4.22077e-05	0.000955461
C9orf163|ENSG00000196366|lincRNA	3.0517	6.13234	4.36556e-05	0.000985423
AC079610.1|ENSG00000196096|lincRNA	-2.57121	3.05636	4.39265e-05	0.00098872
AC025259.3|ENSG00000259884|lincRNA	-2.76692	6.29974	4.64388e-05	0.00104231
AL049796.1|ENSG00000260464|lincRNA	-1.69419	5.26612	4.75761e-05	0.00106359
AC067817.2|ENSG00000253829|antisense	-2.18134	3.59551	4.77112e-05	0.00106359
AL360219.1|ENSG00000273264|lincRNA	-2.61189	3.61898	4.77897e-05	0.00106359
AC037459.2|ENSG00000251034|antisense	-1.46597	6.33364	4.86157e-05	0.00107894
AC121757.1|ENSG00000257829|antisense	8.55063	6.50102	4.88732e-05	0.00107943
ZNF790-AS1|ENSG00000267254|antisense	-2.52131	5.78408	4.89101e-05	0.00107943
AC109466.1|ENSG00000241956|antisense	-2.72856	2.782	4.99781e-05	0.00109993
AC109309.1|ENSG00000224513|antisense	-3.98086	3.05442	5.09224e-05	0.00111761
AC016722.3|ENSG00000260977|lincRNA	-1.62585	3.86463	5.16276e-05	0.00112996
AL603910.1|ENSG00000223821|antisense	-2.08203	3.60634	5.23201e-05	0.00114196
KIAA0087|ENSG00000122548|lincRNA	-4.17847	3.98716	5.26349e-05	0.00114568
AL136141.1|ENSG00000270755|lincRNA	-2.39127	3.16027	5.31692e-05	0.00115414
U47924.1|ENSG00000271969|antisense	4.63459	4.52388	5.35601e-05	0.00115944
AC007950.2|ENSG00000276651|lincRNA	-2.00958	3.25758	5.37334e-05	0.00116003
LINC02321|ENSG00000258884|lincRNA	6.32208	6.18361	5.44858e-05	0.00117307
LINC00337|ENSG00000225077|lincRNA	5.17305	6.40526	5.53569e-05	0.00118743
AC044802.2|ENSG00000258122|antisense	-2.90257	2.97213	5.54523e-05	0.00118743
AC107375.1|ENSG00000259891|antisense	-1.29989	7.7803	5.73793e-05	0.00122538
AL138960.1|ENSG00000277831|lincRNA	-3.26806	2.81592	5.80132e-05	0.00123559
AL136084.3|ENSG00000270412|antisense	-2.53965	4.05164	6.1922e-05	0.0013153
AC099676.1|ENSG00000273478|antisense	2.47753	7.68666	6.42279e-05	0.00136064
AP000766.1|ENSG00000261098|lincRNA	-1.46633	7.41646	6.46426e-05	0.00136577
LINC01638|ENSG00000233521|lincRNA	-3.22904	2.99649	6.54661e-05	0.00137949
AC019069.1|ENSG00000272711|lincRNA	3.12541	8.21944	6.76278e-05	0.00142126
AL049569.1|ENSG00000226526|antisense	-2.51125	3.0959	7.03706e-05	0.00147499
AL390208.1|ENSG00000271730|antisense	-1.86446	4.29382	7.22167e-05	0.00150969
TPT1-AS1|ENSG00000170919|processed_transcript	-1.36894	9.37733	7.2795e-05	0.00151778
LINC00484|ENSG00000235641|lincRNA	-2.5709	3.32906	7.61205e-05	0.00158295
AC067930.5|ENSG00000255050|antisense	6.61324	6.33934	7.67611e-05	0.00159209
AC025279.1|ENSG00000198106|lincRNA	-1.96997	3.64495	7.8964e-05	0.0016335
AL358933.1|ENSG00000261839|lincRNA	-2.08662	2.97819	8.17618e-05	0.00168698
AL592528.1|ENSG00000205424|antisense	-3.76186	2.76212	8.24619e-05	0.001697
AC067931.2|ENSG00000280303|lincRNA	-1.70663	6.35059	8.35734e-05	0.00171542
DGUOK-AS1|ENSG00000237883|antisense	3.20924	8.73394	8.95176e-05	0.00183268
CYP1B1-AS1|ENSG00000232973|antisense	-2.27438	5.77261	9.25235e-05	0.00188934
GATA6-AS1|ENSG00000266010|lincRNA	-2.73703	5.11394	9.68182e-05	0.00197196
AC096536.1|ENSG00000233203|antisense	3.32382	5.56127	9.81417e-05	0.00199379
EIF3J-AS1|ENSG00000179523|lincRNA	-1.13399	9.26098	9.93042e-05	0.00201224
AL049871.1|ENSG00000258943|lincRNA	-2.70296	2.71778	0.000100863	0.00203783
AC087071.1|ENSG00000229196|antisense	-2.60892	3.63332	0.000101082	0.00203783
AL356258.1|ENSG00000272381|lincRNA	-2.42492	2.76326	0.000102684	0.00206488
C22orf34|ENSG00000188511|lincRNA	-2.0057	6.69524	0.000105367	0.00211347
AC095057.3|ENSG00000260296|sense_overlapping	-1.62766	6.58435	0.000106173	0.00212426
Z83851.1|ENSG00000233903|lincRNA	2.46495	7.87817	0.000109811	0.00219152
AL135925.1|ENSG00000272447|lincRNA	-1.39552	6.40694	0.000111232	0.00221431
AL445493.3|ENSG00000275392|antisense	-3.37429	2.69074	0.000115372	0.00229097
LINC00619|ENSG00000204187|lincRNA	-2.94433	2.63913	0.000117651	0.00233037
LINC02026|ENSG00000214146|lincRNA	6.95669	5.01539	0.000120665	0.0023841
AL356299.2|ENSG00000272945|sense_intronic	3.48815	4.60814	0.000123022	0.00242464
AL731533.2|ENSG00000273001|lincRNA	-1.74532	4.90657	0.00012582	0.00247364
AC010136.1|ENSG00000223923|antisense	-2.78844	3.98122	0.000126525	0.00248132
SAPCD1-AS1|ENSG00000235663|antisense	-2.18228	3.90108	0.000128923	0.00252212
AL157838.1|ENSG00000197670|antisense	3.68408	6.10062	0.000131298	0.00256224
AC007996.1|ENSG00000277534|sense_intronic	2.67761	9.40596	0.000131709	0.00256396
AP001189.1|ENSG00000236304|antisense	-2.6485	4.14379	0.000132494	0.00257292
AC022364.1|ENSG00000247934|antisense	-1.50713	7.19531	0.000133255	0.00258137
AL445309.1|ENSG00000272320|antisense	-2.15932	4.79174	0.000135387	0.00261628
CD81-AS1|ENSG00000238184|antisense	-2.44438	3.95024	0.000136155	0.0026247
AL449423.1|ENSG00000266446|sense_intronic	5.97106	4.17243	0.000138963	0.00267234
AC011466.3|ENSG00000269534|antisense	3.51103	4.63851	0.000144273	0.00276724
SNHG7|ENSG00000233016|antisense	-1.52369	11.575	0.000144596	0.00276724
Z83844.2|ENSG00000233360|antisense	3.59257	4.70034	0.000145475	0.00277734
AC013565.1|ENSG00000260123|lincRNA	-2.86215	3.0228	0.000146054	0.00278169
AC024075.2|ENSG00000269044|sense_intronic	-1.18421	8.83557	0.000146563	0.00278469
LINC01229|ENSG00000260876|lincRNA	-2.57454	3.85774	0.000147235	0.00279078
LINC01165|ENSG00000229081|antisense	-2.78613	2.58443	0.00015091	0.0028536
AC008760.1|ENSG00000269680|antisense	2.70421	6.67057	0.000151951	0.00286646
AC016877.1|ENSG00000229625|lincRNA	-2.37197	2.50056	0.00015458	0.00290912
CYP4A22-AS1|ENSG00000225506|lincRNA	5.53925	5.33521	0.000157644	0.00295975
AC009113.1|ENSG00000259877|antisense	-1.37877	8.34231	0.000161065	0.00301683
AC016205.1|ENSG00000267374|lincRNA	5.00152	8.63915	0.000162936	0.00304467
AC084033.3|ENSG00000257698|lincRNA	-1.82472	8.29089	0.000164945	0.00307496
AC008771.1|ENSG00000249042|antisense	2.13573	9.76592	0.000171534	0.00319029
LINC00484|ENSG00000229694|lincRNA	-2.4185	4.03072	0.00017425	0.00323321
AC004947.1|ENSG00000233760|lincRNA	-3.11028	5.57021	0.000175057	0.0032406
AC093904.4|ENSG00000261104|lincRNA	7.69091	7.32638	0.000176132	0.00324756
NFIA-AS2|ENSG00000237928|antisense	-2.68509	2.93027	0.000176253	0.00324756
RASSF8-AS1|ENSG00000246695|antisense	-2.0042	7.60155	0.000180696	0.00332171
AC117490.2|ENSG00000273013|antisense	-1.85569	3.86029	0.000184376	0.0033815
AC084757.3|ENSG00000259705|lincRNA	-2.60581	3.57159	0.000185621	0.00339647
NR2F1-AS1|ENSG00000237187|antisense	-2.21969	8.5253	0.00018656	0.0034058
AC108134.1|ENSG00000205890|antisense	4.51825	8.27395	0.000187642	0.00341768
AC027228.2|ENSG00000261762|antisense	3.49496	7.3305	0.000189051	0.00343121
AC018695.6|ENSG00000275393|sense_intronic	6.39865	6.78657	0.000189251	0.00343121
OSER1-AS1|ENSG00000223891|lincRNA	-1.49245	9.69549	0.00019521	0.00353116
AC026904.3|ENSG00000253688|lincRNA	-2.57611	2.5659	0.000195722	0.00353237
AL591806.1|ENSG00000228917|antisense	6.74791	4.83221	0.00019828	0.00356297
OGFRP1|ENSG00000182057|lincRNA	2.67937	6.45739	0.000198318	0.00356297
AC104117.3|ENSG00000254035|antisense	-2.82029	3.82602	0.000201838	0.00361548
AL161891.1|ENSG00000276672|sense_intronic	2.47306	7.73116	0.000202153	0.00361548
AF186192.1|ENSG00000254533|lincRNA	-3.16351	3.41122	0.000203972	0.0036398
AC135507.1|ENSG00000272182|antisense	-1.5616	4.68915	0.000205915	0.00366621
ADAMTS19-AS1|ENSG00000249421|antisense	-4.15892	3.2588	0.000208056	0.00368948
AC130352.1|ENSG00000270154|lincRNA	-2.26929	2.61544	0.00020851	0.00368948
AC105219.4|ENSG00000254973|lincRNA	3.72198	6.54361	0.000208619	0.00368948
BX890604.1|ENSG00000205664|lincRNA	1.8917	10.3787	0.00020995	0.00370476
HOXA11-AS|ENSG00000240990|antisense	-2.36817	8.91145	0.000211098	0.00371673
AL355488.2|ENSG00000273373|antisense	2.17157	9.66151	0.000213533	0.00375127
AC015909.2|ENSG00000253730|antisense	-2.40416	3.10963	0.000214657	0.00376266
AC044849.2|ENSG00000272256|antisense	-1.78414	4.25185	0.00021672	0.00379044
AL035563.1|ENSG00000273148|lincRNA	-1.53609	6.95662	0.000218933	0.00382071
AL162171.2|ENSG00000258983|antisense	-2.04797	2.80757	0.000220612	0.00383696
LINC00334|ENSG00000182586|lincRNA	-2.32168	2.89018	0.00022096	0.00383696
AC005225.1|ENSG00000258443|sense_intronic	-1.8265	2.99367	0.000221317	0.00383696
AC078778.1|ENSG00000257596|antisense	2.59063	7.10799	0.000226452	0.00391743
AC092140.2|ENSG00000274031|antisense	-1.87857	3.82692	0.000230005	0.00397021
AC133785.1|ENSG00000233221|antisense	7.23177	6.88159	0.000230535	0.00397072
AC022211.1|ENSG00000263786|sense_intronic	4.06969	5.14785	0.000234718	0.00403399
AC078909.1|ENSG00000259460|antisense	-2.68319	2.68408	0.000236795	0.00406088
MEG3|ENSG00000214548|lincRNA	-2.47682	10.2057	0.000242535	0.00415034
AP003354.2|ENSG00000254281|lincRNA	-2.19749	3.61775	0.00024502	0.00417108
AC106900.2|ENSG00000270460|lincRNA	5.58699	6.05253	0.000245265	0.00417108
LINC00899|ENSG00000231711|processed_transcript	-1.40409	8.65728	0.000245326	0.00417108
AC138904.1|ENSG00000246465|lincRNA	5.6633	7.19617	0.000247741	0.0042031
AL031058.1|ENSG00000261189|antisense	3.94686	9.00996	0.000248445	0.00420605
AC022395.1|ENSG00000231104|antisense	-2.40369	2.85896	0.000249243	0.0042096
AC072061.1|ENSG00000259826|antisense	-1.20838	6.31975	0.000249717	0.0042096
AL391261.4|ENSG00000277651|sense_intronic	-2.88658	2.50323	0.000250585	0.00421389
AC008105.1|ENSG00000233175|antisense	3.31026	7.09311	0.000251036	0.00421389
AC005291.2|ENSG00000273388|antisense	-2.75757	3.2044	0.000253153	0.00424044
AL138995.1|ENSG00000277763|lincRNA	-1.9123	4.1143	0.000254445	0.00425309
AC011603.2|ENSG00000257913|antisense	3.84934	6.25429	0.000265306	0.0044253
AL024498.1|ENSG00000272097|lincRNA	2.42965	5.73645	0.000270451	0.00450165
FAM83A-AS1|ENSG00000204949|antisense	8.36099	9.36641	0.00027219	0.0045211
UBE2Q1-AS1|ENSG00000229780|antisense	3.62488	4.29786	0.000272816	0.00452201
AL445183.2|ENSG00000235563|antisense	-2.77243	2.77682	0.000278562	0.00460761
CRNDE|ENSG00000245694|lincRNA	2.9005	10.9579	0.000279626	0.00461557
AC016773.1|ENSG00000270195|lincRNA	2.18936	7.02965	0.000282369	0.00465117
AL132639.4|ENSG00000259083|antisense	3.13718	4.3311	0.000283001	0.00465191
LINC01354|ENSG00000231768|lincRNA	-2.73386	5.60182	0.000284349	0.00466439
AC016877.3|ENSG00000271930|lincRNA	-1.86049	5.9983	0.000287104	0.00469984
TOLLIP-AS1|ENSG00000255153|antisense	-1.47998	6.64792	0.000293919	0.00480148
SCARNA15|ENSG00000252690|processed_transcript	2.64158	5.99073	0.000295074	0.00481044
AC006942.1|ENSG00000269194|antisense	-1.70717	5.18797	0.000298433	0.00485521
AC008537.2|ENSG00000269843|lincRNA	-1.57645	4.79776	0.000299409	0.0048611
PITPNM2-AS1|ENSG00000251497|lincRNA	-2.42999	2.66986	0.000302745	0.00490521
AP001528.2|ENSG00000255471|antisense	-2.44019	4.90111	0.000306006	0.00494175
AL023284.4|ENSG00000260418|lincRNA	3.38709	8.45081	0.000306248	0.00494175
AP003486.2|ENSG00000255455|lincRNA	-1.61067	8.55804	0.000307569	0.00495299
AC009097.2|ENSG00000260593|antisense	6.20882	4.3699	0.000311497	0.00500103
C5orf66-AS1|ENSG00000249082|lincRNA	7.66159	9.59144	0.000311815	0.00500103
AC008014.1|ENSG00000257261|lincRNA	-1.50759	6.43633	0.000314835	0.00503926
AP000553.1|ENSG00000272954|sense_intronic	4.66926	5.23807	0.000316947	0.00506284
AC009133.1|ENSG00000238045|antisense	1.3571	9.27777	0.000318305	0.00507431
LIFR-AS1|ENSG00000244968|antisense	-2.18413	6.70068	0.000320059	0.00509202
PTGES2-AS1|ENSG00000232850|lincRNA	4.69048	5.98528	0.000320733	0.00509252
ZRANB2-AS1|ENSG00000235079|antisense	-1.73738	3.46409	0.000321536	0.00509506
C5orf66|ENSG00000224186|antisense	4.00856	8.44328	0.00032838	0.00519312
AC090579.1|ENSG00000253582|antisense	2.64195	5.30416	0.000330443	0.00521533
LINC01451|ENSG00000279141|lincRNA	7.22162	9.06388	0.000334341	0.00526638
AC016888.1|ENSG00000266036|antisense	4.10925	8.63794	0.000335491	0.00527119
AC055874.1|ENSG00000259446|antisense	-4.33504	3.59638	0.000335977	0.00527119
U91328.2|ENSG00000272462|lincRNA	-1.73575	8.01676	0.000342758	0.00536693
LINC02081|ENSG00000267123|lincRNA	7.28521	6.93043	0.000344595	0.00538505
AC012313.4|ENSG00000268307|lincRNA	6.49775	8.02838	0.000345554	0.00538942
THCAT158|ENSG00000263293|antisense	-2.45337	4.37956	0.000346572	0.00539468
AC092636.1|ENSG00000273265|lincRNA	-1.39798	5.54203	0.000361864	0.00562167
ATP2B1-AS1|ENSG00000271614|lincRNA	-1.60165	7.12058	0.000369055	0.00572216
AC021028.1|ENSG00000226659|antisense	5.04	6.00888	0.000370652	0.00573115
AC092354.2|ENSG00000272370|lincRNA	-1.63379	5.09719	0.000371082	0.00573115
AL024508.2|ENSG00000272189|antisense	3.46837	7.15005	0.000376478	0.00580318
CACNA1C-AS1|ENSG00000246627|antisense	-2.12107	4.03935	0.000389029	0.005985
AC004816.1|ENSG00000259153|lincRNA	3.12893	8.63418	0.000398621	0.00612068
AC073195.1|ENSG00000271855|lincRNA	2.17284	6.11195	0.000406129	0.00621315
AGBL5-IT1|ENSG00000229122|sense_intronic	-1.27085	5.24708	0.000406211	0.00621315
AP001330.5|ENSG00000271882|lincRNA	-1.64166	5.64535	0.000407089	0.00621457
AC005291.1|ENSG00000264067|antisense	-2.7172	3.20903	0.000414371	0.00631357
AC107072.2|ENSG00000233860|antisense	-2.48731	2.72031	0.000415767	0.00632269
AC007383.2|ENSG00000227946|lincRNA	-1.2853	7.69196	0.000419949	0.00637406
AC095055.1|ENSG00000270681|antisense	-1.67776	4.85076	0.000422942	0.00640721
PAXBP1-AS1|ENSG00000238197|antisense	-1.11961	6.84388	0.000428072	0.00647255
AC106886.2|ENSG00000260899|processed_transcript	3.61087	5.54831	0.0004298	0.00648629
AL133355.1|ENSG00000260461|sense_overlapping	-1.36332	7.79138	0.000433853	0.00653502
AC020907.1|ENSG00000179066|lincRNA	5.69882	8.44003	0.000439322	0.00660483
AC078880.3|ENSG00000271579|lincRNA	-2.4481	3.3329	0.000442514	0.00664022
AL359091.3|ENSG00000272696|antisense	-1.42637	5.42702	0.000446228	0.00668329
AC026740.1|ENSG00000271781|antisense	3.37976	8.12616	0.000449139	0.00669458
AL138820.1|ENSG00000277151|lincRNA	-1.42871	5.37301	0.000449434	0.00669458
U62317.2|ENSG00000272666|lincRNA	5.32713	9.80409	0.000449516	0.00669458
AC008406.3|ENSG00000277619|antisense	8.61428	6.56223	0.000451885	0.00671723
AC024937.3|ENSG00000260261|lincRNA	2.27911	7.33459	0.000454482	0.00673972
AC053527.1|ENSG00000250220|antisense	-1.5844	4.62538	0.000455099	0.00673972
AC097717.1|ENSG00000232732|processed_transcript	6.15712	4.32416	0.000461306	0.00681889
AC245041.3|ENSG00000276850|lincRNA	6.19232	10.3579	0.000470272	0.00693075
LINC00958|ENSG00000251381|lincRNA	4.81329	11.0232	0.000472071	0.00693075
AC034236.2|ENSG00000271918|antisense	-1.19507	7.08828	0.000472735	0.00693075
AP001269.2|ENSG00000267079|lincRNA	-2.49539	2.87198	0.000473009	0.00693075
AC103746.1|ENSG00000275322|lincRNA	-1.96805	4.42857	0.000473247	0.00693075
AC104825.3|ENSG00000251615|lincRNA	-1.61518	8.79524	0.000475812	0.00695546
AL451050.2|ENSG00000272205|lincRNA	2.45727	5.35319	0.000482273	0.00702846
AP000695.2|ENSG00000233818|antisense	3.93249	6.99113	0.000483423	0.00702846
AL121936.1|ENSG00000261353|lincRNA	-1.41845	7.89704	0.000483467	0.00702846
AC098679.1|ENSG00000248429|antisense	-2.18619	6.80785	0.000485031	0.00703829
AC134682.1|ENSG00000261693|antisense	-2.00029	4.06982	0.000491189	0.00711461
VPS9D1-AS1|ENSG00000261373|antisense	3.73162	9.43342	0.000492594	0.00712194
AC005498.2|ENSG00000267421|lincRNA	-2.69193	3.39128	0.000494075	0.00713035
AC008687.3|ENSG00000268287|lincRNA	7.6189	5.61935	0.000497604	0.00716821
AC093904.2|ENSG00000242136|processed_transcript	7.53705	5.5433	0.000502799	0.0072299
AC116914.1|ENSG00000262358|antisense	5.63336	3.91233	0.000508982	0.00730556
LINC00578|ENSG00000228221|lincRNA	-2.55133	4.77617	0.000511937	0.00733468
ATP2C2-AS1|ENSG00000261286|antisense	3.9643	7.16745	0.000516659	0.00738897
AL390955.2|ENSG00000271040|lincRNA	-1.65041	3.97039	0.000519394	0.00741469
TMEM220-AS1|ENSG00000263400|antisense	-2.08969	5.65486	0.000528421	0.00753
AL096828.3|ENSG00000273821|lincRNA	3.20616	5.35956	0.000529696	0.00753462
DIO3OS|ENSG00000258498|lincRNA	-2.58197	8.96674	0.000538679	0.00764867
AL162171.1|ENSG00000258789|antisense	-1.89454	4.76055	0.000544525	0.00771784
AC074032.1|ENSG00000272368|antisense	-1.39587	6.45544	0.000549763	0.00777816
AC120498.8|ENSG00000273551|lincRNA	-2.40662	3.29738	0.000551574	0.00778988
AL590428.1|ENSG00000231652|antisense	-2.09487	4.54546	0.000555928	0.0078374
U62317.3|ENSG00000272821|antisense	3.20982	10.9664	0.000562767	0.00790913
MEG9|ENSG00000223403|lincRNA	-2.52998	4.49207	0.000563489	0.00790913
ZEB1-AS1|ENSG00000237036|antisense	-1.43105	8.73409	0.000564011	0.00790913
FP700125.1|ENSG00000280587|lincRNA	4.62887	7.60988	0.000566129	0.0079248
AL512363.1|ENSG00000224984|antisense	8.5306	6.48189	0.000568327	0.00794155
AL590822.2|ENSG00000271806|antisense	5.23324	3.61	0.000572088	0.00798002
AC010542.5|ENSG00000277978|antisense	1.91994	7.01353	0.00057426	0.00799624
AC067838.1|ENSG00000272338|lincRNA	-1.37848	6.78864	0.000582173	0.00809221
AC007389.1|ENSG00000204929|processed_transcript	-2.02257	3.09334	0.000592014	0.00821458
AC141928.1|ENSG00000250986|lincRNA	-2.84086	8.05762	0.00059508	0.00824269
AC053503.5|ENSG00000268603|antisense	-1.68521	4.0954	0.000601273	0.00831394
AC245041.2|ENSG00000273760|lincRNA	9.22598	9.11644	0.000612014	0.00844771
DCST1-AS1|ENSG00000232093|antisense	2.66809	8.21688	0.000620179	0.0085453
AP001453.2|ENSG00000256940|antisense	3.55721	8.51317	0.000621241	0.0085453
AC009065.8|ENSG00000261663|antisense	1.57763	7.28764	0.000623147	0.00855666
AC015726.1|ENSG00000270091|lincRNA	-1.31482	6.44641	0.000631781	0.0086602
AP000442.1|ENSG00000255008|lincRNA	-1.836	3.64087	0.000633386	0.00866722
AC108002.1|ENSG00000253741|antisense	2.77922	6.67923	0.000640779	0.00875326
AC015922.4|ENSG00000276855|lincRNA	-2.17901	7.89278	0.000642486	0.00876148
AC104794.4|ENSG00000271787|antisense	-2.09481	3.36965	0.000653132	0.00889134
AL033527.3|ENSG00000261798|antisense	3.36293	5.29899	0.000657446	0.00892221
MIR205HG|ENSG00000230937|processed_transcript	6.97896	14.5035	0.000657651	0.00892221
AC092111.2|ENSG00000275367|lincRNA	-2.20945	5.65717	0.000669083	0.00906178
AC010680.1|ENSG00000267784|antisense	-2.86418	2.83341	0.000688428	0.00930787
AC104794.5|ENSG00000272524|lincRNA	4.23568	4.26888	0.000697371	0.00939692
TEX41|ENSG00000226674|lincRNA	-2.02192	5.13199	0.000697386	0.00939692
OVOL1-AS1|ENSG00000255120|antisense	7.06249	5.11116	0.000704786	0.00946579
AC025035.1|ENSG00000258100|lincRNA	-2.98989	2.79479	0.000704887	0.00946579
AC008629.1|ENSG00000249494|antisense	-1.84999	3.1437	0.000712772	0.00955548
AC007780.1|ENSG00000267009|processed_transcript	-1.52253	4.22995	0.000740014	0.00990394
ALG1L9P|ENSG00000248671|processed_transcript	-1.39401	4.97693	0.000750312	0.0100248
AC093627.5|ENSG00000242474|lincRNA	1.99251	6.41027	0.000758145	0.0101124
ITPR1-AS1|ENSG00000231249|antisense	-1.83666	4.37647	0.000766337	0.0102045
AC092431.1|ENSG00000231024|lincRNA	-2.15186	2.59576	0.000775846	0.0103138
PWAR6|ENSG00000257151|lincRNA	-2.19227	7.44858	0.000790661	0.0104932
AC245052.4|ENSG00000237017|antisense	1.8269	6.96827	0.000792279	0.010497
AC008280.3|ENSG00000272156|lincRNA	-1.3947	5.93895	0.00079457	0.0105098
AL033384.2|ENSG00000271218|antisense	3.02437	5.21927	0.000799978	0.0105637
LINC02159|ENSG00000253417|lincRNA	6.56928	7.43324	0.000821174	0.0108256
AL133410.3|ENSG00000281205|lincRNA	-2.10208	6.39744	0.000828995	0.0109105
LINC01963|ENSG00000260804|lincRNA	-1.41041	8.65442	0.00083873	0.0110203
Z69733.1|ENSG00000234405|antisense	-2.50205	3.53186	0.000843137	0.011046
AP001107.8|ENSG00000254855|antisense	-1.8141	3.65371	0.000844382	0.011046
LINC02207|ENSG00000258476|lincRNA	-2.28622	3.64014	0.000844866	0.011046
LINC01337|ENSG00000251221|lincRNA	5.6738	3.93625	0.000853995	0.011147
AP000487.2|ENSG00000254495|antisense	-1.91223	2.49533	0.000855879	0.0111532
AC018755.4|ENSG00000273837|sense_intronic	-2.22748	4.81907	0.000857702	0.0111586
LINC00639|ENSG00000259070|lincRNA	-2.27632	4.73896	0.000862609	0.011204
AL079303.2|ENSG00000258661|antisense	6.66764	8.1115	0.000872525	0.0113143
AC244034.2|ENSG00000261000|lincRNA	6.55126	4.66024	0.000876655	0.0113492
AC005740.4|ENSG00000271871|antisense	-1.57272	4.18233	0.00088185	0.0113979
AC020658.4|ENSG00000273786|sense_intronic	4.40221	4.31831	0.000900501	0.0116025
MSC-AS1|ENSG00000235531|antisense	-2.09118	8.04397	0.000900611	0.0116025
AL121832.3|ENSG00000275437|sense_intronic	2.48845	6.91138	0.000902477	0.0116077
FGF13-AS1|ENSG00000226031|antisense	-3.20645	2.57182	0.000904019	0.0116087
AC008992.1|ENSG00000267636|lincRNA	-2.90031	2.4552	0.000911329	0.0116836
AC003965.2|ENSG00000263325|antisense	6.93577	4.99712	0.000914528	0.0117057
AC104986.2|ENSG00000253948|lincRNA	-1.327	6.33353	0.00092794	0.0118298
RARA-AS1|ENSG00000265666|antisense	-1.27523	8.03431	0.0009296	0.0118298
AL121821.1|ENSG00000258636|lincRNA	-2.68197	2.87011	0.000930551	0.0118298
SNHG14|ENSG00000224078|processed_transcript	-2.09641	10.3824	0.000931051	0.0118298
AC011294.1|ENSG00000233539|lincRNA	-2.64893	4.60262	0.000932214	0.0118298
AP002761.4|ENSG00000260401|sense_overlapping	4.05435	11.0728	0.000933188	0.0118298
C9orf147|ENSG00000230185|antisense	-1.22497	4.96053	0.000940303	0.011901
AC090844.2|ENSG00000264968|lincRNA	-2.53374	3.22594	0.000948284	0.0119798
LINC00467|ENSG00000153363|lincRNA	2.23988	10.0081	0.000949556	0.0119798
AC110048.2|ENSG00000277152|lincRNA	-2.02314	3.78499	0.000951609	0.0119866
AL158163.1|ENSG00000270589|antisense	-1.40602	5.51992	0.000966247	0.0121517
AC100803.2|ENSG00000261655|sense_overlapping	-2.31869	6.35453	0.000968017	0.0121547
SOX21-AS1|ENSG00000227640|lincRNA	7.07168	9.75941	0.000972318	0.0121894
AL355338.1|ENSG00000274605|lincRNA	2.15545	10.0855	0.000981038	0.0122747
AC100793.2|ENSG00000267042|antisense	-2.25477	2.96265	0.00098222	0.0122747
AL162595.1|ENSG00000177788|lincRNA	2.76071	6.91131	0.000985375	0.0122947
AC009121.1|ENSG00000262703|antisense	3.74345	5.64723	0.000987239	0.0122986
LINC01410|ENSG00000238113|lincRNA	2.75686	8.01692	0.000989652	0.0123093
AC092384.1|ENSG00000205018|antisense	-2.58315	2.92538	0.000997269	0.0123846
NRAV|ENSG00000248008|antisense	1.44484	10.2705	0.00102107	0.0126603
AC080037.1|ENSG00000263893|lincRNA	3.97578	7.08132	0.00104589	0.0129477
AC021752.1|ENSG00000273674|lincRNA	-1.69769	3.49552	0.0010554	0.013016
AL441992.1|ENSG00000223478|antisense	2.15215	8.80301	0.00105651	0.013016
AC097358.2|ENSG00000272202|antisense	3.23247	4.38794	0.00105662	0.013016
AL450332.1|ENSG00000226409|lincRNA	-2.87577	2.50558	0.00105797	0.013016
FAM95C|ENSG00000273036|lincRNA	6.07956	7.37005	0.00106395	0.0130692
AC080188.2|ENSG00000249609|antisense	-1.9951	2.62837	0.00107663	0.0132045
AC007639.1|ENSG00000263680|lincRNA	5.463	3.77659	0.00108347	0.013253
AL353764.1|ENSG00000233081|lincRNA	-1.83262	4.7048	0.00108392	0.013253
CA3-AS1|ENSG00000253549|antisense	4.45777	6.38089	0.00109529	0.0133713
LINC02416|ENSG00000257924|lincRNA	6.08704	4.27	0.00110114	0.0134147
HOXC-AS2|ENSG00000250133|processed_transcript	3.58114	6.87115	0.00110223	0.0134147
AC005330.1|ENSG00000267372|lincRNA	-2.51848	4.61556	0.00110816	0.0134662
AP003716.1|ENSG00000251637|lincRNA	-2.11052	5.26041	0.00111134	0.0134841
UNQ6494|ENSG00000237372|lincRNA	-2.14537	4.7329	0.00114078	0.0138201
MIR99AHG|ENSG00000215386|lincRNA	-2.38525	8.74564	0.00114377	0.0138353
AC009652.2|ENSG00000255308|antisense	5.29768	3.65337	0.00117583	0.0141844
AC022467.1|ENSG00000274654|sense_intronic	-2.40955	2.57381	0.00117622	0.0141844
AP000845.1|ENSG00000263884|lincRNA	2.24135	4.65556	0.00118083	0.0142184
CIRBP-AS1|ENSG00000267493|antisense	2.13043	7.57445	0.00118478	0.0142311
AC006213.2|ENSG00000267058|lincRNA	-2.47364	3.8709	0.00118547	0.0142311
AC020922.3|ENSG00000269275|antisense	4.47925	4.38052	0.00120335	0.0144234
AC011477.2|ENSG00000267481|sense_intronic	-1.67608	6.24466	0.00120514	0.0144234
AC073529.1|ENSG00000234129|lincRNA	1.97258	5.8645	0.00121775	0.0145523
EP300-AS1|ENSG00000231993|antisense	3.1178	6.04131	0.00122676	0.014638
FEZF1-AS1|ENSG00000230316|antisense	6.94009	9.01606	0.00123071	0.014663
AC104836.1|ENSG00000273487|lincRNA	-1.84275	4.08036	0.00123324	0.0146711
LINC00592|ENSG00000258279|lincRNA	4.85485	6.17802	0.00123652	0.0146881
DLEU2|ENSG00000231607|antisense	2.2492	9.76614	0.00124166	0.014727
U62317.5|ENSG00000273272|lincRNA	4.50937	5.80408	0.00124738	0.0147728
UBXN10-AS1|ENSG00000225986|antisense	-2.72838	5.17135	0.0012499	0.0147805
AC104667.1|ENSG00000227107|lincRNA	-2.87934	3.15099	0.00125668	0.0148386
AC131159.1|ENSG00000276292|antisense	3.896	3.91477	0.0012689	0.0149502
LINC01106|ENSG00000175772|lincRNA	2.62147	7.12788	0.0012699	0.0149502
AC011997.1|ENSG00000222017|antisense	7.21013	5.244	0.0012772	0.0150137
SPINT1-AS1|ENSG00000261183|antisense	1.93292	10.5034	0.00128713	0.0151081
LINC02018|ENSG00000272690|lincRNA	-1.636	4.81681	0.00129746	0.0152068
AC027601.1|ENSG00000260005|antisense	1.68652	7.39695	0.00130882	0.0153173
LINC-PINT|ENSG00000231721|antisense	-1.52228	8.58233	0.00132047	0.0154308
AC131009.3|ENSG00000273568|sense_intronic	2.41409	5.77994	0.00132249	0.0154317
ITGA9-AS1|ENSG00000235257|processed_transcript	-1.34251	7.79917	0.0013454	0.0156759
AC069148.1|ENSG00000273209|lincRNA	-2.24267	4.58911	0.00136438	0.0158737
AC092718.2|ENSG00000260213|antisense	2.05678	4.98177	0.00137353	0.015905
AC005498.3|ENSG00000269696|antisense	-2.2389	4.87848	0.00137392	0.015905
ATP2A1-AS1|ENSG00000260442|antisense	2.59709	7.87989	0.0013746	0.015905
ZNF667-AS1|ENSG00000166770|lincRNA	-2.45246	8.90709	0.0013751	0.015905
AC009630.1|ENSG00000253133|antisense	-1.66358	3.80521	0.00138598	0.0159906
AC004825.2|ENSG00000274818|lincRNA	-1.39388	5.21363	0.00138654	0.0159906
AP006284.1|ENSG00000254815|antisense	3.5518	8.61218	0.00140111	0.0161352
AC009163.7|ENSG00000274220|lincRNA	-1.45206	6.02402	0.00140828	0.0161942
AC024940.5|ENSG00000275097|3prime_overlapping_ncRNA	-1.6511	4.17356	0.00142112	0.0163182
AL136172.1|ENSG00000269846|antisense	3.67508	4.34865	0.00142739	0.0163664
NCK1-AS1|ENSG00000239213|antisense	1.86487	9.34689	0.00143053	0.0163788
AL031710.2|ENSG00000275092|sense_intronic	4.10395	4.17452	0.00143787	0.0164391
SPG20-AS1|ENSG00000120664|antisense	-1.73319	4.08117	0.00144412	0.0164862
LINC01135|ENSG00000234807|lincRNA	-1.65293	4.03501	0.00144845	0.0164862
AC023794.1|ENSG00000248576|antisense	-2.09582	2.96745	0.0014486	0.0164862
AL356599.1|ENSG00000235652|antisense	-1.34494	6.93223	0.00145032	0.0164862
AL162724.2|ENSG00000235204|antisense	-1.78371	4.18356	0.00146522	0.0166317
LINC01797|ENSG00000237179|lincRNA	-3.20902	2.8893	0.00146829	0.0166427
AC005759.1|ENSG00000268650|antisense	-1.98087	3.17682	0.00149816	0.016957
AC016027.1|ENSG00000225335|antisense	1.89658	6.81854	0.00151603	0.0171348
AC107079.1|ENSG00000224844|lincRNA	-2.3808	2.4742	0.00152581	0.0172174
AL353622.1|ENSG00000270605|antisense	2.07684	7.67678	0.00152769	0.0172174
SEPT7-AS1|ENSG00000228878|lincRNA	-1.09403	6.4556	0.00155109	0.0174563
AC003070.1|ENSG00000267344|antisense	3.10448	6.59345	0.00156069	0.0175395
MIR22HG|ENSG00000186594|lincRNA	-1.44242	10.8068	0.00156621	0.0175766
AC099811.1|ENSG00000236194|sense_intronic	-1.82473	3.4364	0.00157892	0.0176691
DLG1-AS1|ENSG00000227375|antisense	3.81852	6.17311	0.0015795	0.0176691
AC027644.3|ENSG00000272831|antisense	-1.3911	6.43165	0.00158114	0.0176691
BX255923.1|ENSG00000225655|lincRNA	-2.94433	2.68717	0.00159042	0.0177478
AC026469.1|ENSG00000275088|lincRNA	-1.92912	3.23938	0.00159958	0.0178248
LINC01345|ENSG00000226374|lincRNA	-3.79233	2.83916	0.00161044	0.0179206
AC104411.1|ENSG00000241770|antisense	4.38579	4.30213	0.00161767	0.0179759
AC018521.6|ENSG00000266601|antisense	-1.37638	4.74833	0.00163893	0.0181867
ASMTL-AS1|ENSG00000236017|antisense	2.06627	9.03852	0.00164455	0.0182235
AC137932.3|ENSG00000268218|antisense	1.8132	7.0663	0.00165099	0.0182589
AP006621.4|ENSG00000269915|antisense	4.46009	5.04855	0.00165236	0.0182589
U62317.1|ENSG00000226738|antisense	7.64409	10.0007	0.00165797	0.0182954
AC098869.2|ENSG00000250893|antisense	6.01425	4.20804	0.00167187	0.0184231
LINC00641|ENSG00000258441|processed_transcript	-1.23667	9.16974	0.00167951	0.0184816
GAS1RR|ENSG00000226237|lincRNA	-2.18044	7.10613	0.00168456	0.0185115
AC098614.4|ENSG00000271943|lincRNA	-1.99557	3.73555	0.00168963	0.0185414
AC125494.2|ENSG00000269892|lincRNA	-1.52381	4.88825	0.00170483	0.0186824
MAP3K14-AS1|ENSG00000267278|antisense	2.2505	7.67361	0.00172978	0.0189296
SEMA3B-AS1|ENSG00000232352|antisense	-2.23938	5.569	0.00173884	0.0190026
AC093423.2|ENSG00000230735|sense_intronic	-1.63104	2.98113	0.00174259	0.0190172
AC008124.1|ENSG00000273015|lincRNA	-1.04895	10.4511	0.00175739	0.0191524
AC084859.1|ENSG00000254670|lincRNA	5.71069	5.44212	0.00176009	0.0191555
AC007342.4|ENSG00000261804|lincRNA	5.0994	7.96604	0.0017637	0.0191685
MIR4713HG|ENSG00000259240|lincRNA	7.38439	5.40282	0.00177566	0.019272
AL358075.2|ENSG00000227857|antisense	4.77246	4.61791	0.00178874	0.0193874
AC021078.1|ENSG00000230551|processed_transcript	1.77643	11.2321	0.00180438	0.0195302
CYP4F26P|ENSG00000226562|lincRNA	7.57179	7.19503	0.00183152	0.0197291
MEG8|ENSG00000225746|lincRNA	-2.60244	3.2299	0.00183286	0.0197291
AL009176.2|ENSG00000272848|lincRNA	-1.70174	5.15856	0.00183372	0.0197291
AC007663.2|ENSG00000249923|antisense	-2.45082	3.5707	0.00183527	0.0197291
PPP1R12A-AS1|ENSG00000257557|antisense	-1.11443	6.31897	0.00183618	0.0197291
LINC00885|ENSG00000224652|lincRNA	5.26966	8.90492	0.0018377	0.0197291
AL391069.2|ENSG00000232671|antisense	1.87728	6.62598	0.00184795	0.0198123
LINC02268|ENSG00000248174|lincRNA	-2.43352	2.77631	0.00186507	0.0199689
AC127070.3|ENSG00000250790|lincRNA	-1.87346	5.4898	0.00187375	0.0200347
LINC01625|ENSG00000238099|lincRNA	-2.73959	2.54384	0.00188114	0.0200737
AC079684.1|ENSG00000274943|sense_intronic	2.10253	5.72656	0.00188246	0.0200737
CALML3-AS1|ENSG00000205488|antisense	6.45456	10.0358	0.0018859	0.0200833
AC015849.5|ENSG00000270977|lincRNA	4.13213	6.16382	0.00189243	0.0201258
AC015871.3|ENSG00000278600|sense_intronic	-0.998682	8.0503	0.00190603	0.0202433
SLC25A21-AS1|ENSG00000258708|antisense	-1.53809	7.39083	0.0019195	0.020359
LINC01977|ENSG00000262772|lincRNA	4.95102	5.94655	0.00193102	0.0204539
AC009961.1|ENSG00000226266|lincRNA	1.82935	6.12603	0.00194325	0.0205559
AC004596.1|ENSG00000267394|antisense	2.26183	4.93437	0.00195287	0.0206301
AL136982.1|ENSG00000151303|processed_transcript	-2.08875	4.03275	0.00195565	0.0206319
AC105137.3|ENSG00000276744|sense_intronic	2.16999	5.05638	0.00196051	0.0206421
LINC01798|ENSG00000232046|lincRNA	-1.96169	5.21414	0.00196182	0.0206421
AC007728.2|ENSG00000261644|antisense	3.61078	5.12601	0.00196534	0.0206517
AC024075.3|ENSG00000269427|antisense	-1.34472	5.43239	0.00197827	0.02076
TNK2-AS1|ENSG00000224614|antisense	3.38445	4.86891	0.00199583	0.0208949
AL035425.1|ENSG00000237863|antisense	-3.18753	4.62087	0.00199639	0.0208949
SNHG4|ENSG00000281398|processed_transcript	2.94975	7.97184	0.00199967	0.0209015
ZFHX2-AS1|ENSG00000157306|processed_transcript	1.3353	6.94642	0.0020065	0.0209453
AC084125.2|ENSG00000255182|processed_transcript	2.10042	7.43223	0.00202262	0.0210858
RUSC1-AS1|ENSG00000225855|antisense	1.49683	9.63479	0.00203557	0.0211632
AC051619.5|ENSG00000259520|antisense	-1.80942	4.23035	0.00203576	0.0211632
AC040170.1|ENSG00000270058|lincRNA	-2.74805	2.58146	0.00203806	0.0211632
AC244093.4|ENSG00000277589|sense_intronic	4.93326	3.41287	0.00205241	0.0212844
AC093535.1|ENSG00000250602|antisense	-1.56108	4.8097	0.00206209	0.0213568
AC012464.1|ENSG00000257283|antisense	-1.64151	3.23026	0.00209738	0.0216939
BBOX1-AS1|ENSG00000254560|antisense	7.96213	8.7895	0.00210438	0.0217379
AP005230.1|ENSG00000263745|lincRNA	8.90663	6.84459	0.00212314	0.0219032
AL357054.4|ENSG00000272463|lincRNA	-1.8844	6.43328	0.00213056	0.0219512
Z98882.1|ENSG00000277142|lincRNA	-1.38491	6.20111	0.00214294	0.02205
AC083973.1|ENSG00000253408|antisense	4.8418	5.78506	0.00214674	0.0220604
FO393415.1|ENSG00000175967|antisense	-2.1964	2.63979	0.00216876	0.0222578
AC073575.2|ENSG00000274227|antisense	1.68512	5.15594	0.00217904	0.0223344
AC136604.2|ENSG00000244945|antisense	-1.31186	5.26418	0.00218442	0.0223607
AL139246.1|ENSG00000224387|antisense	6.95709	5.01642	0.00218983	0.0223871
AC123912.1|ENSG00000268081|antisense	-2.79147	3.01043	0.00219452	0.0224062
LINC01118|ENSG00000222005|lincRNA	-2.03931	2.91417	0.00221678	0.0226043
AL645941.1|ENSG00000223837|sense_intronic	5.3175	3.67043	0.00223001	0.0226904
AL354766.2|ENSG00000236028|lincRNA	6.57426	8.77337	0.00223095	0.0226904
AL354836.1|ENSG00000226332|antisense	2.27472	9.51142	0.00225623	0.0229181
AC020978.5|ENSG00000261469|sense_intronic	3.78361	5.04075	0.00227417	0.0230707
AC079174.2|ENSG00000277715|antisense	-1.19483	6.19263	0.0022893	0.0231945
AP000442.2|ENSG00000255139|antisense	1.52624	5.9354	0.00230095	0.0232633
LINC01814|ENSG00000236008|lincRNA	4.35937	6.62902	0.00230196	0.0232633
AC104117.5|ENSG00000272431|lincRNA	-2.62182	2.56432	0.00230803	0.0232949
CCNT2-AS1|ENSG00000224043|antisense	-1.1132	6.16355	0.00232158	0.0234019
AC245297.2|ENSG00000272755|lincRNA	-2.12343	2.94842	0.00232809	0.0234377
AL671710.1|ENSG00000273192|lincRNA	1.39561	6.16676	0.00233457	0.0234731
AC005586.2|ENSG00000261305|sense_overlapping	-2.0012	4.87465	0.00234388	0.0235369
AC006111.2|ENSG00000263235|sense_overlapping	2.56676	6.23219	0.0023478	0.0235463
AC009123.1|ENSG00000250685|antisense	8.1486	6.11743	0.00235419	0.023558
AL117339.4|ENSG00000272983|lincRNA	-1.49329	5.00736	0.00235491	0.023558
LINC00449|ENSG00000203441|antisense	5.17696	3.57256	0.00238862	0.0238651
AL139035.1|ENSG00000280710|lincRNA	5.70536	3.96565	0.0024054	0.0239821
AC023632.2|ENSG00000253704|lincRNA	-1.23785	5.08814	0.00240638	0.0239821
AC110491.1|ENSG00000261292|lincRNA	-3.22746	3.50492	0.00244483	0.0243115
AL139385.1|ENSG00000275880|antisense	3.26656	7.49368	0.00244741	0.0243115
CACNA1G-AS1|ENSG00000250107|antisense	-2.15172	3.71795	0.00245152	0.0243115
AL162231.4|ENSG00000261215|processed_transcript	-1.52678	4.61372	0.00245171	0.0243115
AC074327.1|ENSG00000228651|antisense	6.14165	4.3177	0.00248556	0.0246164
C10orf91|ENSG00000180066|lincRNA	5.21673	7.05443	0.00252221	0.0249289
AC009570.1|ENSG00000272986|antisense	-1.47536	5.55157	0.00252341	0.0249289
AC091057.1|ENSG00000247728|antisense	-1.38011	3.54295	0.00254646	0.0251252
AC027601.2|ENSG00000262115|antisense	-1.51507	4.37059	0.00257465	0.0253719
C10orf25|ENSG00000165511|antisense	-1.32991	7.43851	0.00260248	0.0256143
LINC01801|ENSG00000267767|lincRNA	-2.26127	3.8743	0.00261494	0.0257049
AATBC|ENSG00000215458|antisense	3.80679	9.28221	0.00266271	0.0261194
AC010319.4|ENSG00000269481|antisense	1.80649	5.33136	0.0026637	0.0261194
TRAM2-AS1|ENSG00000225791|lincRNA	-1.13187	8.55335	0.00267364	0.0261845
AC026333.4|ENSG00000274191|lincRNA	2.60429	5.9944	0.00267987	0.0261927
AC104964.2|ENSG00000261451|sense_overlapping	-1.71244	3.43392	0.00268109	0.0261927
GLIS2-AS1|ENSG00000262686|lincRNA	-1.88655	3.8444	0.00268947	0.0262422
AC012313.7|ENSG00000269054|antisense	-1.36992	5.125	0.00272863	0.0265916
AL358115.1|ENSG00000236364|antisense	3.05543	5.51936	0.00273696	0.02664
FAM157C|ENSG00000260528|lincRNA	3.69573	6.29435	0.00275573	0.0267898
AC096992.2|ENSG00000273486|antisense	1.55272	7.85391	0.00276044	0.0268026
AC013652.1|ENSG00000259345|lincRNA	5.94091	6.97787	0.00278343	0.0269238
AC006059.1|ENSG00000230084|antisense	-1.28739	4.33893	0.00278631	0.0269238
AC012213.4|ENSG00000271830|lincRNA	8.14908	6.11748	0.00278636	0.0269238
LINC00284|ENSG00000233725|lincRNA	-3.26197	6.21756	0.00278651	0.0269238
AC099521.2|ENSG00000274698|lincRNA	-2.68053	3.08924	0.00279475	0.0269424
AGBL5-AS1|ENSG00000231636|antisense	-1.93096	2.85989	0.00279524	0.0269424
AC006206.2|ENSG00000256417|lincRNA	8.63396	6.58134	0.00281283	0.027079
AC124016.2|ENSG00000273156|lincRNA	-1.5069	6.91182	0.00281957	0.027111
AC026362.1|ENSG00000256028|processed_transcript	1.34613	6.03711	0.00284334	0.0273064
AC090510.2|ENSG00000274403|antisense	-1.28261	4.47893	0.0028492	0.0273296
AC116667.2|ENSG00000272250|lincRNA	-1.52104	4.6739	0.00286066	0.0274063
CD27-AS1|ENSG00000215039|processed_transcript	-1.05356	10.7328	0.00288446	0.0275764
AL138902.1|ENSG00000232298|antisense	4.34169	4.8758	0.00288537	0.0275764
AC068580.3|ENSG00000235027|antisense	2.36763	7.67892	0.00288976	0.027585
AP003469.2|ENSG00000253395|lincRNA	3.73814	4.39766	0.00290085	0.0276536
AL136221.1|ENSG00000276434|sense_intronic	3.4345	4.13023	0.00290392	0.0276536
AL121672.2|ENSG00000235159|lincRNA	-1.25644	4.58991	0.00291571	0.0277325
AC008735.1|ENSG00000267096|sense_intronic	2.98731	4.95176	0.00298406	0.0283485
AL021807.1|ENSG00000272468|lincRNA	3.57264	8.17943	0.00299249	0.0283947
AC112484.2|ENSG00000231305|antisense	2.57215	6.9181	0.00301886	0.0286106
LINC01305|ENSG00000231453|lincRNA	7.30835	9.37174	0.00304322	0.0288069
MNX1-AS1|ENSG00000243479|lincRNA	6.6841	6.34062	0.0030507	0.0288433
AC016866.1|ENSG00000264269|antisense	2.68066	5.66796	0.00306617	0.028955
LINC01633|ENSG00000260976|lincRNA	6.62654	4.7255	0.00308429	0.0290915
AL049869.3|ENSG00000259116|antisense	3.11812	4.3045	0.00308806	0.0290924
AC012213.1|ENSG00000253477|antisense	7.91343	5.89507	0.00310265	0.0291676
AL390719.2|ENSG00000272141|lincRNA	2.88187	9.84197	0.00310341	0.0291676
AC234782.2|ENSG00000231728|antisense	-1.90837	3.79688	0.00311257	0.0292191
AL139384.2|ENSG00000277159|lincRNA	-1.76997	5.61745	0.00311704	0.0292264
AL445471.1|ENSG00000229162|antisense	3.63314	4.78255	0.0031303	0.0292856
AC145343.1|ENSG00000265055|lincRNA	2.63671	6.65614	0.00313322	0.0292856
AC010761.4|ENSG00000265474|antisense	3.62846	4.40197	0.00313444	0.0292856
IDI2-AS1|ENSG00000232656|antisense	2.80628	4.06217	0.00315447	0.029438
LINC02099|ENSG00000253490|lincRNA	4.73209	4.61819	0.00316513	0.0295028
LINC01123|ENSG00000204588|lincRNA	2.62282	7.04222	0.00320849	0.0298717
AC243772.2|ENSG00000233030|antisense	3.64569	5.5804	0.00324603	0.0301858
LINC01366|ENSG00000235172|lincRNA	-2.0659	3.19274	0.00330631	0.0307103
AC010336.2|ENSG00000260500|antisense	-1.9571	3.17464	0.00333839	0.0309397
AC106038.1|ENSG00000246792|antisense	-1.77267	3.72064	0.00333882	0.0309397
AC138150.2|ENSG00000267288|antisense	1.90666	6.66197	0.00337844	0.0312703
AL365181.3|ENSG00000272405|antisense	3.89278	10.4474	0.0033935	0.0313731
AC024361.3|ENSG00000263321|lincRNA	2.74475	4.30075	0.00341481	0.031518
AC092720.1|ENSG00000260750|lincRNA	2.94506	5.06859	0.00341714	0.031518
AC004706.1|ENSG00000261996|lincRNA	3.26931	5.32346	0.00344162	0.0316959
AC068189.1|ENSG00000245080|antisense	6.39816	4.52883	0.00344497	0.0316959
C1orf147|ENSG00000162888|antisense	3.11114	5.02658	0.00344842	0.0316959
AL355581.1|ENSG00000227678|antisense	-1.82179	3.79626	0.00350354	0.0321652
AC243829.4|ENSG00000277089|antisense	6.77201	4.8526	0.00351854	0.0322282
PHEX-AS1|ENSG00000224204|antisense	-2.99407	2.59165	0.00352127	0.0322282
PRR7-AS1|ENSG00000246334|antisense	2.35162	5.58671	0.00352261	0.0322282
LINC01391|ENSG00000244578|lincRNA	-2.35459	4.96098	0.00355097	0.0324502
AC093484.5|ENSG00000266651|lincRNA	2.50433	5.33598	0.00356202	0.0325137
AC015908.2|ENSG00000263508|lincRNA	-2.83934	3.07249	0.00357265	0.0325732
AC084864.1|ENSG00000242078|lincRNA	5.6189	3.89679	0.00358936	0.032688
AL023881.1|ENSG00000276984|lincRNA	-1.87134	2.78113	0.00360332	0.0327774
GCSAML-AS1|ENSG00000227135|antisense	-2.25787	2.80513	0.00365098	0.0331729
AC006064.2|ENSG00000247853|antisense	1.71286	6.05389	0.00367236	0.0332362
AC091153.3|ENSG00000244184|antisense	2.18212	5.11039	0.00367393	0.0332362
LINC00106|ENSG00000236871|lincRNA	2.42317	7.28358	0.00367777	0.0332362
AC117394.2|ENSG00000244268|antisense	4.55658	4.43659	0.00367813	0.0332362
Z99289.1|ENSG00000237234|antisense	-2.09166	3.19942	0.00368246	0.0332362
KDM4A-AS1|ENSG00000236200|antisense	1.82785	7.33942	0.00368312	0.0332362
AC006116.10|ENSG00000267776|sense_intronic	-2.34077	2.81174	0.00371172	0.0334561
AC124312.4|ENSG00000270704|sense_intronic	-2.25311	2.58101	0.00371989	0.0334917
AC091588.3|ENSG00000266283|antisense	-2.33939	3.03307	0.00374756	0.0337022
AL445531.1|ENSG00000260677|lincRNA	6.70855	4.79706	0.00375247	0.0337022
FAM201A|ENSG00000204860|antisense	3.08826	8.27271	0.00375604	0.0337022
AC092650.1|ENSG00000230773|lincRNA	-1.81096	2.75893	0.00378192	0.0338961
AL034376.1|ENSG00000205444|lincRNA	-2.48313	3.16388	0.00387854	0.0347099
AL357519.1|ENSG00000230943|lincRNA	4.74987	7.4708	0.00388536	0.0347099
AL353804.1|ENSG00000228906|lincRNA	-1.20729	4.99081	0.00388663	0.0347099
LINC01119|ENSG00000239332|lincRNA	-1.54144	5.12982	0.00389024	0.0347099
LINC01138|ENSG00000274020|processed_transcript	1.58079	9.08096	0.00389779	0.0347381
AC007743.1|ENSG00000233251|antisense	-2.42026	5.83091	0.00391613	0.0348407
AL162591.1|ENSG00000228013|antisense	-1.77705	4.03999	0.00391809	0.0348407
GTF3C2-AS1|ENSG00000234945|antisense	1.81807	4.87707	0.00395078	0.0350919
AC020891.2|ENSG00000259306|lincRNA	7.3477	5.36945	0.00396442	0.0351737
AC008764.6|ENSG00000269399|lincRNA	1.51883	7.34969	0.00398196	0.0352504
AC234772.2|ENSG00000231566|lincRNA	4.13456	5.54085	0.00398196	0.0352504
AC083805.1|ENSG00000245651|lincRNA	-2.03553	3.22744	0.00398985	0.0352779
LINC00514|ENSG00000262152|processed_transcript	5.96366	5.71947	0.00399397	0.0352779
AL391244.3|ENSG00000272455|lincRNA	1.17622	8.3706	0.00400473	0.0353335
LINC01268|ENSG00000227502|lincRNA	-1.79977	5.42253	0.00401697	0.0354021
AC074117.1|ENSG00000234072|antisense	1.22868	9.30644	0.00403489	0.0355205
PKP4-AS1|ENSG00000204380|antisense	4.41714	6.86882	0.00407762	0.0358568
AL162258.2|ENSG00000272030|antisense	1.73878	6.19453	0.00409348	0.0359563
TMLHE-AS1|ENSG00000224533|antisense	4.89081	3.36799	0.00412181	0.0361651
AL139424.1|ENSG00000271989|antisense	4.95169	3.40471	0.00423351	0.0371041
LINC01671|ENSG00000225431|lincRNA	6.9321	6.63535	0.00425118	0.0371906
AL731566.2|ENSG00000276742|antisense	-1.76707	3.66283	0.00425277	0.0371906
AL122035.1|ENSG00000258824|antisense	-1.19949	5.88326	0.00426473	0.0372541
AL139289.1|ENSG00000229431|antisense	1.90252	5.97503	0.00434714	0.0379321
AC099778.1|ENSG00000260236|antisense	-0.974641	6.52312	0.0043649	0.0380176
AP000692.1|ENSG00000228107|sense_overlapping	2.58238	5.4018	0.00436654	0.0380176
AL451069.1|ENSG00000226900|lincRNA	-2.94481	2.81699	0.00439403	0.038215
AC079313.2|ENSG00000258137|antisense	-2.06651	3.24733	0.00440941	0.0383068
AC131971.1|ENSG00000183562|antisense	3.4947	4.89184	0.00443744	0.038508
AL008718.3|ENSG00000273353|sense_intronic	5.2216	3.61114	0.00444269	0.0385115
AC106820.2|ENSG00000259895|antisense	4.02107	4.02856	0.00445264	0.0385555
AC040977.1|ENSG00000262089|lincRNA	-1.30657	6.55956	0.00446824	0.0386483
AP001646.3|ENSG00000255382|lincRNA	-1.84626	2.52393	0.00447718	0.0386834
UBL7-AS1|ENSG00000247240|antisense	1.35465	8.28872	0.00449441	0.03879
AC011365.2|ENSG00000254192|antisense	-2.44994	2.55679	0.0045347	0.0390951
AC108727.1|ENSG00000248773|sense_intronic	3.70764	3.76953	0.00455273	0.0392079
AC073611.1|ENSG00000257605|antisense	1.44527	6.45966	0.00460965	0.0396211
AC131934.1|ENSG00000255158|antisense	-1.47806	3.5257	0.00461071	0.0396211
AC024592.2|ENSG00000267709|antisense	6.96835	6.67155	0.00465554	0.039963
AL009176.1|ENSG00000226194|lincRNA	-1.85711	4.08197	0.00469205	0.040182
CR786580.1|ENSG00000225411|lincRNA	4.2486	4.21398	0.00469389	0.040182
AL021453.1|ENSG00000184068|antisense	1.24581	9.41643	0.00469626	0.040182
WWC2-AS2|ENSG00000251359|lincRNA	-1.57453	5.43021	0.00471728	0.0403183
CSTF3-AS1|ENSG00000247151|antisense	3.2533	4.38952	0.00482284	0.0411761
AL022322.1|ENSG00000272720|lincRNA	2.20118	8.04161	0.00484566	0.0413263
AC073569.3|ENSG00000277130|sense_intronic	-1.35244	3.48169	0.00486133	0.0414154
AL365181.4|ENSG00000272971|lincRNA	-2.66387	2.60041	0.00488245	0.0415507
LINC02012|ENSG00000272989|lincRNA	3.2732	7.02417	0.00491523	0.0417774
LINC00299|ENSG00000236790|lincRNA	3.25285	5.15929	0.00491965	0.0417774
DLEU7-AS1|ENSG00000237152|antisense	3.52308	5.12119	0.00496523	0.0421181
AL355073.2|ENSG00000275569|antisense	-1.78505	3.66685	0.00497039	0.0421181
LINC00304|ENSG00000180422|lincRNA	-1.7598	3.649	0.00497837	0.0421406
PTOV1-AS2|ENSG00000269352|antisense	1.38831	8.84442	0.00505247	0.0427222
AL109614.1|ENSG00000276603|sense_intronic	3.45016	5.15414	0.00506475	0.0427804
CTB-113P19.1|ENSG00000249035|antisense	-1.98341	2.5878	0.0050897	0.0429453
AP001412.1|ENSG00000272948|antisense	2.50361	4.8251	0.0050972	0.0429629
Z83851.2|ENSG00000273366|lincRNA	1.80466	7.01088	0.00514863	0.0433503
C9orf106|ENSG00000179082|lincRNA	-2.03335	3.9413	0.00526691	0.044293
FOXD2-AS1|ENSG00000237424|antisense	1.72099	9.41745	0.00527178	0.044293
AC011337.1|ENSG00000271795|antisense	3.22088	7.26704	0.00528	0.044315
MACC1-AS1|ENSG00000228598|antisense	-2.30047	2.49305	0.00529395	0.0443851
HOXC13-AS|ENSG00000249641|antisense	6.34325	8.06978	0.00538064	0.044998
HEXA-AS1|ENSG00000260339|antisense	2.06035	4.95511	0.00538707	0.044998
AC004067.1|ENSG00000273447|antisense	-1.11995	5.81619	0.00538918	0.044998
AC097534.2|ENSG00000272870|antisense	-1.1808	7.93333	0.00539078	0.044998
AC000068.1|ENSG00000185065|antisense	1.90289	6.42083	0.00539545	0.044998
AP001610.1|ENSG00000228318|antisense	4.90701	4.76647	0.00542101	0.0451637
AL512598.1|ENSG00000273107|lincRNA	-1.53705	5.59574	0.00544346	0.0453031
AC127496.5|ENSG00000262873|lincRNA	-1.77734	3.80554	0.0054895	0.0456383
AC142472.1|ENSG00000276728|lincRNA	-1.0798	7.20615	0.00554529	0.0460538
AC068228.2|ENSG00000253258|antisense	6.48599	4.60463	0.00556698	0.04616
AL357874.1|ENSG00000227933|antisense	-1.59558	2.96367	0.00556973	0.04616
AC007342.5|ENSG00000262714|lincRNA	4.17843	8.98386	0.00557668	0.0461694
AC016949.1|ENSG00000230732|sense_intronic	2.2445	5.43383	0.00559014	0.0462324
AC068831.8|ENSG00000278514|lincRNA	3.72554	5.54521	0.00564732	0.0466566
LINC00466|ENSG00000224209|processed_transcript	6.27687	4.42751	0.00569933	0.0470373
AL021368.4|ENSG00000272541|lincRNA	-2.09115	3.3333	0.00570699	0.0470515
AC024075.1|ENSG00000267904|sense_intronic	-1.50897	5.81166	0.00571413	0.0470614
AL162412.1|ENSG00000261447|lincRNA	-2.13447	2.82509	0.00573267	0.0471651
AL512770.1|ENSG00000228302|antisense	1.4156	6.35697	0.00578889	0.0475782
AC027348.1|ENSG00000275155|sense_intronic	-2.29232	3.94663	0.00582009	0.0477851
DEPDC1-AS1|ENSG00000234264|antisense	2.8791	4.64295	0.00583272	0.0478021
LINC00921|ENSG00000281005|lincRNA	-1.0586	7.29271	0.00583424	0.0478021
AC079336.2|ENSG00000265222|sense_intronic	2.65755	4.20917	0.00584707	0.0478578
AP000944.1|ENSG00000255478|antisense	-1.76252	2.89029	0.00588468	0.0481159
AC245140.1|ENSG00000231830|antisense	-2.02775	2.59668	0.0058987	0.0481808
AC073335.2|ENSG00000273142|lincRNA	1.345	9.42186	0.00593093	0.0483484
AL591846.2|ENSG00000237605|antisense	2.89361	4.10738	0.00593142	0.0483484
AL355922.2|ENSG00000258471|antisense	1.58438	5.58941	0.00597897	0.0486859
AL592148.3|ENSG00000272750|antisense	-0.934557	7.48367	0.00599011	0.0487266
AC090114.2|ENSG00000273270|lincRNA	-1.01251	9.55966	0.0060402	0.0490836
AL512274.1|ENSG00000261068|lincRNA	3.21389	10.0628	0.00605647	0.0491654
AL691482.3|ENSG00000249007|sense_intronic	3.65091	8.69179	0.00606991	0.0492241
CCDC13-AS1|ENSG00000173811|antisense	-1.63224	4.59254	0.006086	0.0493041
AC092611.1|ENSG00000251455|antisense	2.34115	5.32244	0.00611615	0.0494977
AC006064.3|ENSG00000255966|antisense	3.3158	4.05229	0.00612765	0.0495402
AL513327.1|ENSG00000225313|antisense	1.71658	8.38112	0.00614581	0.0496133
AC103702.2|ENSG00000272763|lincRNA	4.81919	9.61991	0.00614922	0.0496133
AL445524.1|ENSG00000233461|antisense	2.75388	10.1272	0.00619964	0.0499692
ELF3-AS1|ENSG00000234678|antisense	2.06409	8.0247	0.00620625	0.0499717
AC087741.1|ENSG00000262580|antisense	1.76181	9.02735	0.006241	0.0502004
LINC01013|ENSG00000228495|lincRNA	-1.82353	3.63659	0.00625319	0.0502475
AC109460.2|ENSG00000260853|antisense	2.33206	6.97282	0.00626945	0.0503271
AC025171.1|ENSG00000177738|sense_overlapping	1.48843	9.72037	0.00627648	0.0503325
AC068580.1|ENSG00000229512|sense_intronic	2.92984	4.93695	0.00630304	0.050452
LINC00957|ENSG00000235314|lincRNA	-1.20249	8.30218	0.00630411	0.050452
AC004893.2|ENSG00000242687|antisense	-0.838753	8.18357	0.00632452	0.0505542
AL024507.2|ENSG00000272476|antisense	1.82397	7.01698	0.00632964	0.0505542
AL391834.2|ENSG00000273226|antisense	-1.16132	7.05095	0.00635169	0.0506676
AC073343.2|ENSG00000228010|antisense	-1.54347	4.21172	0.00635663	0.0506676
FOXD3-AS1|ENSG00000230798|antisense	3.81992	8.69359	0.00638608	0.0508512
LINC01232|ENSG00000280734|processed_transcript	2.1656	9.13506	0.00640313	0.0509358
SLC8A1-AS1|ENSG00000227028|antisense	-2.23495	3.86472	0.00643573	0.0511398
AC124319.2|ENSG00000263069|antisense	-1.33298	6.55445	0.00644305	0.0511398
AL157895.1|ENSG00000233968|antisense	-2.09954	4.59185	0.00644815	0.0511398
AC015660.1|ENSG00000259341|lincRNA	5.97913	5.7324	0.0064968	0.0514742
AL669831.5|ENSG00000237491|lincRNA	1.51625	6.55965	0.00650626	0.0514976
GSN-AS1|ENSG00000235865|antisense	-1.16646	5.44301	0.00652028	0.051557
AC005730.2|ENSG00000261033|antisense	-2.41622	2.90377	0.0065324	0.0516014
LINC01759|ENSG00000234546|lincRNA	2.09374	8.21109	0.00656021	0.0517695
AC092119.3|ENSG00000275445|antisense	-1.51508	3.3591	0.0065699	0.0517884
AL035461.2|ENSG00000275632|lincRNA	2.10762	8.51761	0.00657569	0.0517884
LINC01852|ENSG00000236914|lincRNA	-1.3289	5.73113	0.00660216	0.0519453
AL355297.3|ENSG00000271265|lincRNA	-1.60923	3.13522	0.00665271	0.0522911
AC087289.5|ENSG00000267801|antisense	1.90074	7.19572	0.00669614	0.0525803
CD44-AS1|ENSG00000255443|antisense	3.42424	6.7405	0.00671956	0.052627
AL603832.1|ENSG00000225075|antisense	2.25317	4.91238	0.00672056	0.052627
SNHG12|ENSG00000197989|antisense	1.40202	11.5461	0.00672202	0.052627
AC102953.1|ENSG00000225981|antisense	-1.67248	2.97996	0.00686505	0.0536938
AL031123.2|ENSG00000261211|lincRNA	3.39037	7.47506	0.00687355	0.0537072
AC099343.2|ENSG00000270426|sense_intronic	1.87553	5.7678	0.00689866	0.0538148
AC093510.2|ENSG00000260871|sense_overlapping	-1.50072	3.84562	0.00690089	0.0538148
AL583785.1|ENSG00000226197|lincRNA	-2.53866	3.03664	0.00691718	0.0538887
AP003059.2|ENSG00000255250|lincRNA	-1.99311	2.92797	0.00692658	0.0539089
AC068305.3|ENSG00000257443|antisense	2.97928	4.20801	0.00694673	0.0540127
AC092143.4|ENSG00000267048|processed_transcript	2.51723	3.85874	0.00695588	0.0540308
AC239868.2|ENSG00000261716|sense_overlapping	1.75088	10.2192	0.00697127	0.0540973
LINC00184|ENSG00000224939|lincRNA	4.73089	5.20631	0.00699868	0.0542569
AC093520.1|ENSG00000260757|sense_overlapping	3.49799	4.63576	0.00700995	0.0542897
AC068594.1|ENSG00000263718|lincRNA	3.49023	5.79596	0.00701661	0.0542897
LINC01497|ENSG00000237560|lincRNA	-2.79756	3.04487	0.00702645	0.0543127
SMC2-AS1|ENSG00000270332|lincRNA	-1.34765	5.30075	0.00704942	0.0544372
AC114956.1|ENSG00000248240|antisense	4.19936	5.976	0.00708055	0.0546243
AC245140.2|ENSG00000280195|antisense	1.46561	7.49471	0.00711958	0.054872
AC004540.2|ENSG00000225792|antisense	-2.31221	5.94037	0.00714147	0.0549392
AC008649.1|ENSG00000267291|antisense	7.41646	5.43367	0.00714216	0.0549392
AC012615.4|ENSG00000267141|antisense	5.29649	3.66099	0.00716906	0.0550672
AC026271.4|ENSG00000264885|sense_intronic	-1.16655	6.43142	0.0071727	0.0550672
AC010168.1|ENSG00000214772|antisense	5.53947	5.50656	0.00718578	0.0551142
AL133153.2|ENSG00000258798|lincRNA	5.04511	3.47848	0.00725297	0.0555757
LUCAT1|ENSG00000248323|lincRNA	5.31867	6.64913	0.00729278	0.0558069
PLA2G4E-AS1|ENSG00000246740|antisense	5.35745	5.81494	0.00729724	0.0558069
LINC01176|ENSG00000281404|lincRNA	1.98726	8.46506	0.00731746	0.0559076
GS1-24F4.2|ENSG00000245857|lincRNA	4.30541	4.83412	0.00733271	0.0559702
LINC00298|ENSG00000235665|lincRNA	-2.24149	2.57008	0.00742794	0.0566425
LINC02014|ENSG00000248243|lincRNA	3.07905	6.10609	0.00750767	0.0571955
AC003986.3|ENSG00000236536|antisense	-2.66782	2.58196	0.00756848	0.057571
AC243919.1|ENSG00000278202|processed_transcript	3.11703	4.88409	0.0075715	0.057571
AC008035.1|ENSG00000272369|lincRNA	-1.30012	5.06049	0.00759051	0.0576597
AL021368.3|ENSG00000272316|lincRNA	-1.08842	6.96785	0.00759772	0.0576597
ACAP2-IT1|ENSG00000229325|sense_intronic	1.95737	4.88314	0.00761935	0.0577685
LINC01122|ENSG00000233723|lincRNA	-2.13723	4.03946	0.00763516	0.0578331
AL390066.1|ENSG00000224950|lincRNA	1.83161	6.69247	0.00767567	0.0580843
AL645568.1|ENSG00000203739|antisense	-0.915034	6.75271	0.00772391	0.0583936
LINC01269|ENSG00000258689|lincRNA	5.08988	6.82242	0.00773177	0.0583973
AC008750.1|ENSG00000254760|antisense	3.24329	4.09111	0.00775681	0.0585047
AC244517.1|ENSG00000272108|lincRNA	-2.32922	4.45019	0.00776075	0.0585047
AC083799.1|ENSG00000203644|sense_intronic	1.47905	10.3139	0.0078006	0.0587195
Z98257.1|ENSG00000227066|lincRNA	8.2755	8.20638	0.00780407	0.0587195
AL118516.1|ENSG00000260708|antisense	-1.04452	8.70364	0.00781599	0.0587534
AC002128.1|ENSG00000268947|sense_intronic	1.70213	5.89277	0.00789308	0.0592767
AC011374.1|ENSG00000260581|antisense	6.58135	8.19872	0.00793967	0.0595701
AC026367.2|ENSG00000275409|lincRNA	-1.42328	4.79403	0.00800421	0.0599975
AL354719.2|ENSG00000236345|antisense	8.58478	6.53463	0.00807117	0.0604067
LINC02178|ENSG00000261092|lincRNA	9.7352	7.65344	0.00807416	0.0604067
AC027807.2|ENSG00000274128|sense_intronic	-2.03689	4.69525	0.00808819	0.0604067
AC116447.1|ENSG00000274918|lincRNA	-1.17792	3.87951	0.0080893	0.0604067
AC073352.1|ENSG00000272662|lincRNA	2.34422	4.65537	0.00809719	0.0604087
AC124319.3|ENSG00000276863|antisense	-1.83684	3.48706	0.0081211	0.0605301
AC099066.2|ENSG00000227496|antisense	5.81552	5.57954	0.0081519	0.0606881
AL033384.1|ENSG00000236740|lincRNA	4.81303	9.09035	0.00817288	0.0606881
AC010761.1|ENSG00000264577|antisense	1.16474	7.59031	0.0081729	0.0606881
SLX1A-SULT1A3|ENSG00000213599|processed_transcript	2.01191	4.14355	0.00818294	0.0606881
AC007684.1|ENSG00000273035|sense_intronic	-1.45693	3.60749	0.00818588	0.0606881
AC092171.4|ENSG00000272953|lincRNA	1.8497	5.78796	0.00818871	0.0606881
LINC00881|ENSG00000241135|lincRNA	-1.74577	3.27536	0.00819592	0.0606881
AC106795.2|ENSG00000249684|antisense	3.25418	6.44545	0.00821337	0.0607606
AL589765.4|ENSG00000249602|antisense	2.48682	6.29545	0.00825789	0.0609929
AP000695.1|ENSG00000230479|antisense	2.94032	6.97644	0.00826018	0.0609929
AC006333.2|ENSG00000272686|antisense	-0.90682	9.03163	0.00828774	0.0610848
AC007228.2|ENSG00000268568|lincRNA	-1.35108	7.41597	0.00828804	0.0610848
AL121906.2|ENSG00000275223|lincRNA	2.70775	5.09141	0.00837801	0.0616905
HCG11|ENSG00000228223|lincRNA	-1.04753	10.061	0.00838723	0.061701
STARD13-AS|ENSG00000236581|processed_transcript	-1.91375	3.59196	0.00840402	0.0617672
AC009812.4|ENSG00000260317|lincRNA	-1.67982	6.54452	0.0084614	0.0620986
AC104794.2|ENSG00000260077|lincRNA	-1.04827	9.23427	0.00846478	0.0620986
AL627171.1|ENSG00000278002|lincRNA	-1.12716	4.26483	0.00847998	0.0621525
AC109809.2|ENSG00000275995|lincRNA	-1.81483	2.99204	0.00851375	0.0623424
AL133245.1|ENSG00000272754|lincRNA	-1.38944	2.90379	0.00855399	0.0625792
AC091271.1|ENSG00000273702|lincRNA	-1.09077	7.32571	0.00864401	0.0631794
AC008870.3|ENSG00000261266|antisense	5.66158	3.93022	0.00865689	0.0632152
DDX11-AS1|ENSG00000245614|antisense	1.74817	7.55909	0.00869753	0.0634535
AC020911.1|ENSG00000267033|antisense	2.25681	3.65483	0.00875515	0.0638152
AC100814.1|ENSG00000272010|lincRNA	-1.14347	6.93786	0.00878571	0.0639791
WDR11-AS1|ENSG00000227165|antisense	-1.76588	3.53429	0.00880364	0.0640225
AC025178.1|ENSG00000250764|antisense	1.85767	5.42815	0.00880784	0.0640225
SLC26A4-AS1|ENSG00000233705|antisense	-2.36799	5.51476	0.00885259	0.0642888
AC025171.3|ENSG00000251131|antisense	2.46504	4.77696	0.00886313	0.0643064
AC084809.1|ENSG00000226377|antisense	1.84965	5.30283	0.00887332	0.0643215
IGF2-AS|ENSG00000099869|antisense	-2.22317	4.55188	0.00888635	0.0643388
COL4A2-AS1|ENSG00000232814|antisense	-1.85736	2.87579	0.00889196	0.0643388
AL022476.1|ENSG00000230319|antisense	-1.19157	4.80651	0.00891954	0.0643912
AC046143.2|ENSG00000272707|lincRNA	2.22605	5.39724	0.00892898	0.0643912
AL161725.1|ENSG00000227155|antisense	2.35841	4.59896	0.00893003	0.0643912
AC010320.1|ENSG00000267927|antisense	-1.54228	3.0238	0.00893766	0.0643912
AC007285.2|ENSG00000231519|antisense	2.62493	3.5425	0.00894585	0.0643912
AC135050.1|ENSG00000232748|lincRNA	1.28818	5.65866	0.00894797	0.0643912
AC004918.3|ENSG00000270157|sense_intronic	1.97669	6.99624	0.00898917	0.064629
AC099811.5|ENSG00000278829|sense_intronic	-1.85712	2.72648	0.00900792	0.0647051
AC109809.4|ENSG00000278448|lincRNA	-2.11034	2.74374	0.00901646	0.0647078
MAMDC2-AS1|ENSG00000204706|antisense	-1.19657	5.72489	0.00904404	0.064847
AC011468.3|ENSG00000268458|lincRNA	-1.39682	3.29637	0.00908815	0.0651042
AC104596.1|ENSG00000250326|antisense	-1.22819	4.29599	0.00910209	0.0651042
AC008735.4|ENSG00000276488|antisense	1.89244	5.54893	0.0091116	0.0651042
UGDH-AS1|ENSG00000249348|antisense	-1.13145	6.90463	0.00911278	0.0651042
LINC01238|ENSG00000261186|antisense	-1.58105	4.18674	0.00912303	0.0651187
LINC01139|ENSG00000215808|lincRNA	-2.53493	8.1	0.00914329	0.0652046
AC011461.1|ENSG00000267197|sense_intronic	2.0904	4.78179	0.00920788	0.0656061
AL591848.4|ENSG00000260855|antisense	-1.72144	5.63741	0.00924358	0.0658013
C6orf99|ENSG00000203711|lincRNA	2.30958	6.10205	0.00927403	0.0659439
AC017071.1|ENSG00000259915|lincRNA	-1.27736	4.15175	0.00928026	0.0659439
FAM66A|ENSG00000227888|lincRNA	-2.15947	3.16117	0.00930999	0.0660959
AC100778.4|ENSG00000265496|antisense	3.28563	3.48367	0.00933028	0.0661399
FTX|ENSG00000230590|lincRNA	-1.02594	7.13018	0.00933288	0.0661399
AL121748.2|ENSG00000238258|antisense	-1.79764	2.72492	0.00943669	0.0668158
AC046143.1|ENSG00000229334|antisense	2.01286	7.22714	0.00945368	0.0668763
AL132822.1|ENSG00000276093|lincRNA	-2.72663	3.94067	0.00946532	0.0668775
AP000781.1|ENSG00000254662|antisense	1.66755	3.69249	0.00947176	0.0668775
AL645608.9|ENSG00000273443|lincRNA	4.59294	5.16131	0.00948658	0.0668775
AC008115.4|ENSG00000275963|lincRNA	-1.33489	3.91371	0.0094876	0.0668775
NDUFB2-AS1|ENSG00000240889|antisense	1.06813	6.65488	0.00952217	0.0670614
AL137782.1|ENSG00000261553|processed_transcript	2.10758	7.1609	0.00953898	0.0670803
IL20RB-AS1|ENSG00000249407|antisense	7.33934	5.36139	0.00954177	0.0670803
MIR210HG|ENSG00000247095|lincRNA	2.00883	10.715	0.00957206	0.0672335
BDNF-AS|ENSG00000245573|antisense	-1.27941	7.39625	0.00959429	0.06733
AL021392.1|ENSG00000234869|antisense	2.3282	7.77286	0.00960784	0.0673654
AP002884.3|ENSG00000250303|lincRNA	-1.59531	7.79627	0.0096642	0.0677006
AC091976.1|ENSG00000250061|antisense	4.89349	3.37892	0.00980875	0.0686264
AC091132.2|ENSG00000236234|antisense	2.92173	3.76242	0.00981367	0.0686264
AC015802.1|ENSG00000267078|antisense	3.30998	5.36774	0.0098403	0.0687519
HIF1A-AS2|ENSG00000258667|lincRNA	2.81634	4.77585	0.00985272	0.0687781
AC093249.2|ENSG00000260167|antisense	2.20203	4.56472	0.00992064	0.0691912
MMP25-AS1|ENSG00000261971|antisense	1.6616	9.5749	0.00997181	0.0694869
AC011498.4|ENSG00000267255|antisense	4.91664	3.39334	0.0101276	0.0704885
LAMTOR5-AS1|ENSG00000224699|processed_transcript	0.967061	7.0844	0.0101333	0.0704885
AP003973.3|ENSG00000271584|lincRNA	-2.12863	4.22931	0.0101646	0.0706438
AC010997.5|ENSG00000273248|lincRNA	2.98711	4.17568	0.0102426	0.0711204
AC008050.1|ENSG00000259124|lincRNA	-1.96905	2.79745	0.0102511	0.0711204
AC107398.3|ENSG00000260918|sense_overlapping	-1.71035	3.20553	0.0102693	0.0711687
AC022558.3|ENSG00000273747|antisense	1.88933	4.31217	0.010276	0.0711687
AL050341.2|ENSG00000259943|antisense	-0.77874	9.3771	0.0102984	0.0712169
LINC00964|ENSG00000249816|lincRNA	7.2715	6.9601	0.010301	0.0712169
AC110597.1|ENSG00000260578|lincRNA	-2.05596	3.61015	0.0103954	0.0718073
RBMS3-AS2|ENSG00000203506|antisense	-1.9238	3.04765	0.0104999	0.0724467
AL365277.2|ENSG00000228060|antisense	2.91193	4.11418	0.0105063	0.0724467
HHIP-AS1|ENSG00000248890|antisense	-1.9989	5.75399	0.0105459	0.0726565
AC123768.1|ENSG00000241818|antisense	5.15592	3.5562	0.0106502	0.0733116
GRTP1-AS1|ENSG00000225083|antisense	-1.29593	4.81267	0.0106947	0.0735537
AC093591.2|ENSG00000261668|antisense	2.3402	5.26628	0.0107072	0.0735761
LINC00628|ENSG00000280924|lincRNA	6.03935	4.23171	0.0107263	0.0736437
AC013391.3|ENSG00000261478|lincRNA	6.53947	4.65122	0.0107433	0.0736896
AC107081.2|ENSG00000236498|antisense	1.68941	5.17002	0.0107516	0.0736896
AL355802.3|ENSG00000271754|antisense	1.71853	5.49623	0.0107808	0.0738138
LINC02345|ENSG00000259225|lincRNA	3.67652	5.72828	0.0107884	0.0738138
SAMD12-AS1|ENSG00000281641|lincRNA	3.18989	4.83783	0.0108131	0.0738501
AC139530.1|ENSG00000262049|antisense	-0.859898	8.60952	0.0108258	0.0738501
BAIAP2-AS1|ENSG00000226137|lincRNA	-1.07664	10.6576	0.0108267	0.0738501
AC092375.2|ENSG00000260306|lincRNA	-1.35116	4.76281	0.010831	0.0738501
KLF3-AS1|ENSG00000231160|processed_transcript	-1.26294	7.25012	0.0108627	0.0740027
AC078778.2|ENSG00000258344|sense_overlapping	2.61343	3.88472	0.0108735	0.074013
AC090197.1|ENSG00000253837|processed_transcript	-1.44935	4.95933	0.0109048	0.0741277
AC026401.3|ENSG00000280206|lincRNA	1.71793	11.3411	0.0109091	0.0741277
ST3GAL5-AS1|ENSG00000232504|lincRNA	-2.1189	3.27597	0.0109428	0.0742929
AC013472.3|ENSG00000272056|antisense	-1.10453	3.87689	0.010986	0.074522
AL121583.1|ENSG00000277692|lincRNA	-1.22835	4.51333	0.0110856	0.0750722
LINC00987|ENSG00000237248|lincRNA	-1.46806	6.4922	0.011086	0.0750722
AC012313.6|ENSG00000268912|lincRNA	-1.31877	6.03407	0.0111457	0.0754117
AC004908.1|ENSG00000272240|antisense	-1.11002	5.10285	0.0111731	0.0755326
ARNTL2-AS1|ENSG00000245311|antisense	5.63378	3.9133	0.0111994	0.075583
TDRKH-AS1|ENSG00000203288|antisense	1.99199	6.04844	0.0111996	0.075583
AP001628.1|ENSG00000225218|lincRNA	2.92122	4.22137	0.0112104	0.0755915
AC114489.1|ENSG00000224409|antisense	6.66588	4.75958	0.0112332	0.0756811
RNF139-AS1|ENSG00000245149|lincRNA	1.14989	7.96246	0.0112486	0.0757201
AL353719.1|ENSG00000260475|lincRNA	-1.18746	4.2819	0.0112594	0.0757285
AP000894.2|ENSG00000265179|processed_transcript	-2.54253	3.4399	0.0112768	0.0757668
AC005332.10|ENSG00000278740|lincRNA	-1.53575	3.84308	0.0112842	0.0757668
AC079766.1|ENSG00000272646|lincRNA	-1.33444	3.5178	0.011298	0.0757953
TNRC6C-AS1|ENSG00000204282|processed_transcript	1.5232	10.2031	0.011469	0.0768771
AC022973.4|ENSG00000254317|antisense	2.56098	4.60915	0.0114856	0.0769236
AL354733.3|ENSG00000235298|antisense	2.15718	5.68626	0.0115056	0.0769921
BX322562.1|ENSG00000273796|lincRNA	-1.68518	6.6393	0.0115409	0.0771632
AC068792.1|ENSG00000275769|sense_intronic	-1.65038	4.28474	0.0116425	0.0777768
AC111182.1|ENSG00000266998|antisense	-1.51465	3.66819	0.0117013	0.0781036
AC009318.3|ENSG00000274315|antisense	-1.00376	5.24572	0.0117293	0.0782251
AC129492.1|ENSG00000214999|antisense	4.07824	6.80905	0.0117841	0.0785149
CASC15|ENSG00000272168|lincRNA	-1.53085	7.92153	0.0117955	0.0785149
AC026254.5|ENSG00000266313|lincRNA	-1.53903	3.27933	0.0118025	0.0785149
AC026250.1|ENSG00000245522|lincRNA	2.2223	6.31693	0.0118343	0.0786605
NAMA|ENSG00000271086|lincRNA	-1.95626	2.56693	0.0118499	0.0786979
AC084824.4|ENSG00000275854|sense_intronic	-0.89107	6.54036	0.011988	0.0795488
AL021707.1|ENSG00000225450|antisense	-1.12503	4.61056	0.0120644	0.0799422
AL645933.2|ENSG00000272221|lincRNA	-1.29415	8.07563	0.0120675	0.0799422
AC106028.3|ENSG00000260361|sense_intronic	1.51349	6.33288	0.0120822	0.0799725
AC073957.3|ENSG00000273151|antisense	2.05716	8.59183	0.0121187	0.0801474
ACBD3-AS1|ENSG00000234478|antisense	2.86059	6.16313	0.0121477	0.0802718
CPB2-AS1|ENSG00000235903|antisense	-1.83653	3.63075	0.0121754	0.0803879
AL138976.2|ENSG00000259775|antisense	-1.23516	6.1193	0.0122488	0.0807459
AC124068.2|ENSG00000261441|antisense	1.6783	5.29939	0.0122598	0.0807459
AC010205.1|ENSG00000274560|lincRNA	-2.2681	2.4805	0.0122602	0.0807459
Z98884.2|ENSG00000269925|sense_intronic	1.23815	5.78035	0.012285	0.0807591
AL117190.1|ENSG00000258399|lincRNA	-2.19747	3.50047	0.0122946	0.0807591
LINC02323|ENSG00000259230|lincRNA	3.39051	7.06577	0.0123019	0.0807591
AL929236.1|ENSG00000228470|sense_overlapping	3.64985	3.758	0.0123124	0.0807591
AC245595.1|ENSG00000232527|lincRNA	-1.62648	5.13946	0.0123131	0.0807591
AC010973.2|ENSG00000244151|antisense	1.29235	6.79974	0.0123355	0.0807935
LINC00115|ENSG00000225880|lincRNA	1.22714	6.79031	0.0123388	0.0807935
AC004540.1|ENSG00000214870|lincRNA	-1.67825	5.87558	0.012351	0.0808066
AC114810.1|ENSG00000271868|lincRNA	1.75095	5.0773	0.0123692	0.080859
AC002310.2|ENSG00000239791|antisense	2.84618	4.12636	0.0124307	0.0811938
AC004975.2|ENSG00000229660|lincRNA	2.66047	4.85159	0.0125573	0.0819533
Z94721.1|ENSG00000227598|antisense	2.0395	4.22569	0.0126641	0.0825823
AL136370.1|ENSG00000272579|antisense	-0.784494	10.0655	0.0126954	0.0827183
AC009166.1|ENSG00000261238|antisense	-2.77119	2.56178	0.0127856	0.0832376
ZEB2-AS1|ENSG00000238057|antisense	-1.47944	3.84111	0.0128645	0.0836276
LINC02043|ENSG00000232233|lincRNA	3.59866	4.80884	0.0128666	0.0836276
AL118558.4|ENSG00000272444|lincRNA	-1.16243	5.08685	0.012935	0.0840033
AL022316.1|ENSG00000230107|lincRNA	4.61034	6.11189	0.0129528	0.0840503
AL121992.3|ENSG00000272510|antisense	3.64673	3.72148	0.0130312	0.0844361
AL161457.2|ENSG00000233178|antisense	-1.27815	4.36423	0.0130336	0.0844361
AC008735.2|ENSG00000267523|antisense	1.84749	7.93768	0.0130808	0.0846724
AC000068.2|ENSG00000273212|antisense	1.87758	5.19248	0.0131032	0.0847484
LINC01094|ENSG00000251442|lincRNA	2.16316	7.5598	0.0131323	0.0848228
AC106886.3|ENSG00000274678|lincRNA	-1.43287	3.55288	0.0131412	0.0848228
AC022424.1|ENSG00000250579|antisense	-2.7027	2.90776	0.0131468	0.0848228
AC019077.1|ENSG00000214559|antisense	3.48764	3.61487	0.0132159	0.085199
LINC00598|ENSG00000215483|lincRNA	-1.24464	4.31685	0.0132343	0.0852485
AC007991.4|ENSG00000254287|antisense	7.33267	5.35637	0.0132808	0.0854647
AC021683.1|ENSG00000267466|lincRNA	-2.34489	5.06271	0.0132895	0.0854647
CHKB-AS1|ENSG00000205559|antisense	1.96794	6.70926	0.0134247	0.0862625
LINC02036|ENSG00000225742|lincRNA	4.27967	5.90042	0.0134353	0.0862625
ITFG1-AS1|ENSG00000260281|antisense	1.8992	3.86623	0.0134479	0.0862737
AC087388.1|ENSG00000262251|sense_intronic	1.36989	7.4245	0.0135494	0.0868543
AP003774.4|ENSG00000236935|antisense	3.05916	4.93719	0.0137267	0.0878762
AC087164.1|ENSG00000266677|antisense	-1.17627	3.34706	0.0137344	0.0878762
AC003005.2|ENSG00000268266|lincRNA	-2.18336	3.02726	0.0137449	0.0878762
AC022075.1|ENSG00000245648|antisense	3.77505	9.9026	0.0137573	0.0878762
AC040169.3|ENSG00000274677|sense_intronic	1.95522	4.8947	0.0137643	0.0878762
VIPR1-AS1|ENSG00000232354|antisense	3.22088	5.46759	0.0137775	0.0878898
GHET1|ENSG00000281189|lincRNA	1.82645	6.08202	0.0138807	0.0884501
BACE1-AS|ENSG00000278768|antisense	-0.79648	8.34176	0.0138877	0.0884501
AC009237.14|ENSG00000272913|lincRNA	1.64668	8.60405	0.0139357	0.0886845
AC025166.1|ENSG00000274798|lincRNA	3.12597	3.93502	0.0139758	0.0888683
AL031118.1|ENSG00000271755|lincRNA	-1.39767	5.42046	0.013987	0.0888687
AC025175.1|ENSG00000272416|lincRNA	-1.35746	5.61464	0.0140664	0.0893013
AC091563.1|ENSG00000254343|lincRNA	-1.95484	7.85075	0.0141735	0.0897925
AL355312.3|ENSG00000273132|antisense	3.99001	6.82305	0.0141786	0.0897925
AC136475.5|ENSG00000255328|lincRNA	-1.68843	3.94288	0.0141852	0.0897925
AC080023.1|ENSG00000254554|antisense	2.47612	4.53132	0.0141928	0.0897925
LINC00243|ENSG00000214894|lincRNA	2.69699	4.51553	0.0142004	0.0897925
AP001350.1|ENSG00000269570|antisense	3.13161	3.90952	0.0142502	0.0900355
AC237221.1|ENSG00000260653|lincRNA	-2.51022	3.15738	0.0143322	0.0904811
LINC01186|ENSG00000236751|lincRNA	3.82547	5.39425	0.0143794	0.0907072
LINC00882|ENSG00000242759|lincRNA	-1.56112	5.20289	0.0144271	0.0909355
PSMG3-AS1|ENSG00000230487|lincRNA	-1.06619	8.29717	0.0144492	0.0909435
AC136475.3|ENSG00000255026|antisense	3.78779	9.95946	0.014461	0.0909435
LINC00535|ENSG00000246662|antisense	-1.60089	3.60248	0.0144628	0.0909435
AL121832.1|ENSG00000233017|antisense	4.58304	4.48764	0.0144902	0.0910436
SMILR|ENSG00000255364|lincRNA	6.87701	4.94428	0.0145741	0.0914979
AL118558.3|ENSG00000271780|lincRNA	-0.933368	7.2929	0.0146055	0.0916224
AC036103.1|ENSG00000261002|antisense	2.73724	3.60525	0.0146799	0.0920167
AC004490.1|ENSG00000267122|antisense	5.98655	4.18907	0.0147638	0.0924694
AC009902.2|ENSG00000254027|antisense	3.15676	6.40498	0.0147785	0.0924883
AL359532.1|ENSG00000272914|sense_intronic	-1.05907	5.03925	0.014845	0.0928153
LINC01715|ENSG00000229388|lincRNA	-1.12863	4.87882	0.0148542	0.0928153
AC027243.1|ENSG00000259514|antisense	6.58107	4.68791	0.0149061	0.0929344
AC004830.1|ENSG00000228204|antisense	4.50397	4.42148	0.014908	0.0929344
AC005725.1|ENSG00000264727|lincRNA	-2.37305	4.46352	0.0149084	0.0929344
AC018809.1|ENSG00000269894|sense_intronic	1.96688	5.04479	0.0149359	0.0930175
AC105339.2|ENSG00000259442|antisense	2.40392	4.02153	0.0149453	0.0930175
AC245452.1|ENSG00000224086|antisense	-0.787819	8.44643	0.0149634	0.0930571
AL356123.2|ENSG00000272549|lincRNA	-2.29459	3.51996	0.0150108	0.0932786
AC010336.1|ENSG00000214248|antisense	1.95633	3.94002	0.0150284	0.093315
BLACAT1|ENSG00000281406|lincRNA	2.78654	9.14151	0.0150766	0.0935408
AC121761.2|ENSG00000273987|sense_intronic	-1.24609	5.23082	0.0151226	0.0937527
AP001486.2|ENSG00000260966|sense_overlapping	-1.31409	8.24086	0.0151793	0.0940308
AC008403.3|ENSG00000269814|lincRNA	3.80895	3.83941	0.0151925	0.0940391
AC092301.1|ENSG00000269148|antisense	1.84458	4.31933	0.0152795	0.0945038
ZNF528-AS1|ENSG00000269834|processed_transcript	-1.73044	7.84016	0.0154302	0.0951398
SRP14-AS1|ENSG00000248508|lincRNA	-0.944077	8.11788	0.0154304	0.0951398
AC106882.1|ENSG00000248571|antisense	5.10291	3.52608	0.0154354	0.0951398
HPN-AS1|ENSG00000227392|antisense	3.47418	5.0923	0.0154418	0.0951398
AC091182.1|ENSG00000253123|processed_transcript	-1.80359	7.01815	0.0154424	0.0951398
AC068870.2|ENSG00000277782|lincRNA	-1.07907	7.31534	0.0155331	0.0956245
AL162386.2|ENSG00000234740|sense_intronic	-2.14445	2.51097	0.015556	0.0956277
AC009148.1|ENSG00000260495|antisense	1.47612	5.91811	0.0155578	0.0956277
AC022382.1|ENSG00000269886|antisense	-1.39931	3.6335	0.0156164	0.0958158
AL590644.1|ENSG00000204362|lincRNA	5.48103	6.28767	0.0156221	0.0958158
AC122710.3|ENSG00000272071|lincRNA	6.05682	4.24589	0.0156246	0.0958158
LINC00441|ENSG00000231473|lincRNA	-1.28211	3.70899	0.0156369	0.0958167
AC008434.1|ENSG00000249655|antisense	3.67721	3.73858	0.0157319	0.0963243
AL158071.4|ENSG00000273381|lincRNA	1.81314	6.11859	0.0157572	0.0963328
AC133552.6|ENSG00000275494|sense_intronic	-1.37225	6.62003	0.0157576	0.0963328
LINC01134|ENSG00000236423|lincRNA	2.50763	6.2014	0.0158828	0.0968826
ZNF252P-AS1|ENSG00000255559|antisense	1.67482	5.65283	0.0158971	0.0968826
AC005256.1|ENSG00000267073|lincRNA	6.81422	4.8897	0.0159103	0.0968826
AC083801.2|ENSG00000260377|lincRNA	7.20448	5.2395	0.0159157	0.0968826
AL021707.6|ENSG00000272669|antisense	1.41263	8.07644	0.0159186	0.0968826
AC092574.1|ENSG00000272885|lincRNA	-1.34384	4.0722	0.0159209	0.0968826
LINC01088|ENSG00000249307|antisense	-2.10659	6.81574	0.0159498	0.096984
AL161729.1|ENSG00000271155|antisense	-1.38372	5.12344	0.0159844	0.0971202
AC004832.6|ENSG00000273428|lincRNA	3.19231	4.05775	0.016064	0.0975287
THRB-AS1|ENSG00000228791|processed_transcript	-1.47554	4.23193	0.0160903	0.0976137
AC156455.1|ENSG00000256546|processed_transcript	-2.012	7.55168	0.0161042	0.0976233
AC100847.1|ENSG00000278703|lincRNA	-1.41209	4.41588	0.0161358	0.0977389
AC124944.1|ENSG00000226155|antisense	3.29114	3.47918	0.0161479	0.0977389
BX323046.1|ENSG00000273175|lincRNA	-1.37393	3.04557	0.0162407	0.098225
AL356481.1|ENSG00000228395|antisense	-0.721802	6.25185	0.0162699	0.098322
AC112907.3|ENSG00000263826|antisense	1.79852	6.205	0.0162815	0.098322
AL627309.5|ENSG00000241860|processed_transcript	2.47495	5.03809	0.0163128	0.098436
COL18A1-AS1|ENSG00000183535|antisense	-2.11373	2.78447	0.0163473	0.0985688
HAGLROS|ENSG00000226363|lincRNA	2.97124	8.61893	0.0163612	0.0985777
LINC02308|ENSG00000258675|lincRNA	-2.31609	2.96933	0.0163997	0.0987346
AC106897.1|ENSG00000249679|antisense	-1.45158	4.00765	0.0164372	0.0987429
AC087623.4|ENSG00000272159|antisense	-1.79849	3.20541	0.016441	0.0987429
KCNMB2-AS1|ENSG00000237978|antisense	6.77498	8.07928	0.0164532	0.0987429
AC096751.3|ENSG00000251584|lincRNA	-2.11506	3.34095	0.0164553	0.0987429
BOLA3-AS1|ENSG00000225439|antisense	-1.4868	7.42968	0.0164634	0.0987429
LINC02356|ENSG00000257595|lincRNA	-1.72847	4.16469	0.0164844	0.0987942
AC013731.1|ENSG00000270557|lincRNA	1.97006	5.44355	0.0165017	0.0988233
AC145285.7|ENSG00000275807|antisense	1.30599	5.97033	0.0165334	0.0989382
AL109976.1|ENSG00000277287|lincRNA	2.60269	8.34292	0.0165474	0.098947
AC019131.2|ENSG00000272777|lincRNA	-1.07793	6.58072	0.0166777	0.0996511
GATA3-AS1|ENSG00000197308|lincRNA	6.98719	5.04289	0.0167171	0.0998115
AC002384.1|ENSG00000228742|lincRNA	6.82782	7.6289	0.016814	0.100314
AC100821.2|ENSG00000260955|lincRNA	3.19556	3.43962	0.0169222	0.100884
MKNK1-AS1|ENSG00000269956|antisense	2.04809	4.89121	0.0170658	0.101663
AC010245.2|ENSG00000272040|lincRNA	-0.926891	6.68994	0.0171451	0.102059
AL445228.2|ENSG00000271387|lincRNA	-1.31249	4.79413	0.0171926	0.102265
AC068987.4|ENSG00000261586|lincRNA	-1.35544	6.14797	0.0172405	0.102473
AC027243.2|ENSG00000270036|lincRNA	5.67843	3.94542	0.017329	0.102851
AC009093.2|ENSG00000260517|lincRNA	-1.27571	5.76279	0.0173301	0.102851
AC021205.3|ENSG00000273007|antisense	-1.25255	4.78384	0.0173819	0.10307
DTX2P1-UPK3BP1-PMS2P11|ENSG00000265479|processed_transcript	1.53751	7.47555	0.0173929	0.10307
AC108136.1|ENSG00000255325|lincRNA	5.35378	5.15658	0.017416	0.103129
AC073842.2|ENSG00000242798|antisense	1.90941	5.24441	0.0174535	0.103274
LINC00520|ENSG00000258791|lincRNA	7.82525	7.41751	0.017525	0.10362
AC013460.1|ENSG00000229727|processed_transcript	-1.67383	3.32257	0.0175701	0.103748
AL365356.4|ENSG00000231483|lincRNA	3.4592	5.93766	0.0175729	0.103748
AL359513.1|ENSG00000278238|lincRNA	1.68717	6.88922	0.0176516	0.104135
AL450992.1|ENSG00000229021|antisense	3.94951	4.96249	0.0176735	0.104187
AL365436.2|ENSG00000232536|sense_intronic	3.63502	3.71562	0.017689	0.104201
AC137834.2|ENSG00000276727|antisense	4.68044	3.24675	0.0177156	0.10428
AC253536.6|ENSG00000272787|lincRNA	1.56046	5.51656	0.0177834	0.104601
AC011468.5|ENSG00000275055|antisense	-1.03241	5.17952	0.0178624	0.104988
AC011446.1|ENSG00000267512|antisense	4.68912	3.25687	0.0179001	0.105132
AC109779.1|ENSG00000223930|lincRNA	-1.98122	2.62955	0.0179164	0.105149
AC011893.1|ENSG00000226806|antisense	5.21867	3.60524	0.0179734	0.105406
AC005702.1|ENSG00000267302|lincRNA	1.73368	5.31124	0.0180384	0.105703
LINC00982|ENSG00000177133|antisense	-2.05035	5.90751	0.0180507	0.105703
AC036176.3|ENSG00000269989|sense_intronic	6.53745	4.64778	0.0180848	0.105824
AC068790.9|ENSG00000275389|lincRNA	-1.24992	4.01987	0.0181513	0.106135
AC010300.1|ENSG00000267934|antisense	-1.74141	5.24037	0.0182282	0.106506
AL031714.1|ENSG00000261505|antisense	1.39278	8.61058	0.0182839	0.106672
LINC01389|ENSG00000225762|antisense	2.77837	6.33434	0.018296	0.106672
AL008729.1|ENSG00000215022|antisense	1.39158	6.48058	0.0182971	0.106672
AC008543.3|ENSG00000266922|sense_intronic	4.37907	3.06103	0.0183617	0.10697
AL110115.2|ENSG00000278276|lincRNA	2.70839	3.57867	0.018456	0.107441
LINC02068|ENSG00000223387|lincRNA	3.49664	5.00756	0.0185151	0.107652
AL133551.1|ENSG00000272892|lincRNA	1.89112	4.00243	0.0185217	0.107652
LINC01532|ENSG00000267014|lincRNA	-2.82559	3.08906	0.0185446	0.107652
AC008105.2|ENSG00000233483|antisense	1.80737	6.53025	0.0185466	0.107652
RDH10-AS1|ENSG00000250295|antisense	3.33311	6.56023	0.0185811	0.107773
AC092042.1|ENSG00000227245|lincRNA	-1.78167	2.48541	0.0186074	0.107847
AF230666.1|ENSG00000223697|antisense	1.26732	5.32479	0.0187092	0.108357
AL049629.1|ENSG00000255202|antisense	3.64098	4.75304	0.0187866	0.108715
AC019294.2|ENSG00000260288|processed_transcript	1.74475	4.24154	0.0187983	0.108715
AF131216.4|ENSG00000280273|antisense	-1.09052	4.16237	0.018822	0.108771
AC114956.2|ENSG00000248554|antisense	3.49432	6.77652	0.0188356	0.108771
AC100791.2|ENSG00000262768|antisense	5.98041	4.1843	0.0189503	0.109354
LINC00894|ENSG00000235703|antisense	1.66399	8.08174	0.0189739	0.109411
AC004837.2|ENSG00000228554|antisense	2.84806	4.05681	0.0191014	0.110066
AP000679.1|ENSG00000176984|antisense	3.0596	4.698	0.0191946	0.110522
AC132872.3|ENSG00000275888|antisense	1.54417	6.5024	0.0193231	0.111181
AC104819.3|ENSG00000270265|lincRNA	2.13587	4.15535	0.019415	0.111629
AC015922.3|ENSG00000265519|lincRNA	-1.78609	6.56735	0.0194957	0.112012
ENO1-IT1|ENSG00000236269|sense_intronic	2.12213	4.5763	0.0195494	0.112229
MIAT|ENSG00000225783|lincRNA	4.07689	11.0052	0.0195618	0.112229
FAM225A|ENSG00000231528|lincRNA	-1.41461	6.38953	0.0195862	0.112288
AC025048.4|ENSG00000267416|lincRNA	1.70453	5.82342	0.0196951	0.11283
AP000320.1|ENSG00000225555|antisense	3.53673	3.64379	0.0197216	0.1129
AC015921.1|ENSG00000262884|antisense	5.74654	3.9985	0.0197677	0.113083
AC092111.3|ENSG00000276417|lincRNA	-1.82577	2.88671	0.0197988	0.113169
FLJ12825|ENSG00000248265|lincRNA	2.52914	5.53165	0.0198113	0.113169
UCKL1-AS1|ENSG00000280213|antisense	2.06943	6.63167	0.0198397	0.113249
AL365181.2|ENSG00000272068|lincRNA	3.74638	8.81796	0.0199141	0.113592
LINC00589|ENSG00000251191|lincRNA	5.86764	4.09402	0.0199431	0.113676
AC092691.1|ENSG00000239268|lincRNA	-2.93436	2.58069	0.0199614	0.113698
AC090515.2|ENSG00000245975|lincRNA	-1.07852	5.7318	0.0200207	0.113954
AC005253.1|ENSG00000268030|antisense	1.13072	7.19154	0.0200726	0.114167
ADNP-AS1|ENSG00000259456|antisense	1.01016	7.56458	0.0201557	0.114558
AC027763.2|ENSG00000263316|antisense	5.05281	5.07666	0.0201944	0.114696
PLCG1-AS1|ENSG00000226648|antisense	-1.12591	4.43835	0.0202232	0.114777
AC009102.2|ENSG00000272372|antisense	-2.02992	2.69147	0.0203095	0.115071
LINC00629|ENSG00000227060|lincRNA	-1.59839	3.82303	0.0203106	0.115071
AC068631.1|ENSG00000197099|antisense	3.0817	4.50989	0.0203185	0.115071
AL096803.3|ENSG00000273198|lincRNA	-1.58731	2.76143	0.0203746	0.115305
AC092910.3|ENSG00000242622|lincRNA	1.35806	7.01831	0.0204182	0.11547
LINC00618|ENSG00000225163|sense_overlapping	2.40207	3.98322	0.020456	0.115601
AC009121.2|ENSG00000263080|antisense	2.19205	5.521	0.0204924	0.115724
CR936218.1|ENSG00000262372|antisense	2.1664	4.4328	0.0206025	0.116263
AL355488.1|ENSG00000227963|antisense	1.29917	5.71783	0.0206245	0.116305
AC103858.1|ENSG00000271725|3prime_overlapping_ncRNA	-1.50602	3.67387	0.0206704	0.116481
AL365356.5|ENSG00000242147|lincRNA	3.85108	7.23318	0.0206883	0.116499
AC002059.1|ENSG00000273216|sense_intronic	2.30735	4.36603	0.0208324	0.117022
AL356019.2|ENSG00000258768|lincRNA	-1.03437	6.85428	0.020837	0.117022
AL031848.1|ENSG00000231868|antisense	3.85521	5.24519	0.0208381	0.117022
LACTB2-AS1|ENSG00000246366|antisense	1.39028	5.14415	0.0208663	0.117022
AC015912.3|ENSG00000274213|lincRNA	1.95745	7.0473	0.0208692	0.117022
AP001574.1|ENSG00000253217|lincRNA	3.48738	4.86621	0.0208699	0.117022
LINC01747|ENSG00000230400|lincRNA	-1.99841	2.85951	0.0209177	0.117132
LINC01932|ENSG00000253315|lincRNA	4.77719	4.60113	0.0209191	0.117132
MIR200CHG|ENSG00000257084|lincRNA	1.72089	8.72191	0.0209349	0.117138
AC005056.1|ENSG00000232415|antisense	-2.01256	5.34694	0.0209541	0.117162
AC007938.4|ENSG00000272701|antisense	-1.24153	4.9596	0.0209842	0.117248
C21orf62-AS1|ENSG00000205930|antisense	-1.06448	5.89181	0.0210316	0.11743
AC006329.1|ENSG00000232445|antisense	2.53116	8.54809	0.021086	0.117651
AC004918.1|ENSG00000244701|antisense	1.87345	8.26429	0.02111	0.117702
AC083837.1|ENSG00000261618|lincRNA	3.0575	6.20471	0.0211319	0.117741
AL109811.1|ENSG00000226849|antisense	1.37424	4.95623	0.0212012	0.117979
PAXIP1-AS2|ENSG00000214106|antisense	-0.877363	8.30472	0.0212043	0.117979
LINC01537|ENSG00000227467|lincRNA	-2.1378	6.22048	0.0212834	0.118336
AC012464.2|ENSG00000258303|sense_intronic	2.36809	3.38912	0.0213339	0.118339
AL139161.1|ENSG00000229291|lincRNA	-1.63194	2.81808	0.0213341	0.118339
AC091132.5|ENSG00000267198|lincRNA	-1.21943	4.37267	0.0213564	0.118339
LINC01833|ENSG00000259439|lincRNA	10.2014	8.11402	0.0213603	0.118339
AC004584.3|ENSG00000263120|sense_intronic	2.95325	3.77261	0.0213619	0.118339
NOP53-AS1|ENSG00000269656|antisense	-1.15131	4.36555	0.021388	0.118339
AC008750.5|ENSG00000268520|sense_intronic	2.29093	3.92757	0.0213886	0.118339
SNHG8|ENSG00000269893|lincRNA	-0.929226	11.7827	0.0214451	0.118569
YEATS2-AS1|ENSG00000233885|antisense	1.55277	7.17892	0.0215019	0.118731
AC024267.3|ENSG00000264304|antisense	2.12412	4.27363	0.0215044	0.118731
AC239803.4|ENSG00000274372|lincRNA	2.94633	4.45527	0.0215442	0.118807
AC023825.2|ENSG00000260145|antisense	3.57538	3.69595	0.021548	0.118807
TSPOAP1-AS1|ENSG00000265148|antisense	-1.16571	6.25327	0.021662	0.119263
AL133230.1|ENSG00000232043|antisense	2.54501	5.37321	0.0216729	0.119263
AC087500.1|ENSG00000261879|antisense	-0.950687	6.62225	0.0216867	0.119263
LINC01010|ENSG00000236700|lincRNA	4.67926	5.89867	0.021691	0.119263
AC018645.2|ENSG00000273014|lincRNA	-0.858357	7.71703	0.0217178	0.119327
AC068481.1|ENSG00000223884|antisense	-1.56961	2.64307	0.0217411	0.119373
AL139246.4|ENSG00000229393|antisense	4.46804	5.04567	0.0217732	0.119383
SNHG1|ENSG00000255717|processed_transcript	1.01611	12.9558	0.0217754	0.119383
Z94721.2|ENSG00000272980|processed_transcript	2.21395	4.24404	0.0217883	0.119383
AC109460.1|ENSG00000260367|antisense	1.14397	5.41918	0.0218083	0.119411
AC097381.3|ENSG00000273267|antisense	5.63974	3.91576	0.0218736	0.119685
AC108866.1|ENSG00000250938|antisense	-1.20663	3.4923	0.0219851	0.120212
LINC02185|ENSG00000262097|lincRNA	-1.87413	3.6401	0.022053	0.120375
AC012313.9|ENSG00000269473|lincRNA	1.73533	6.56649	0.0220578	0.120375
AC005674.1|ENSG00000250413|antisense	5.3805	5.12216	0.0220779	0.120375
AL603756.1|ENSG00000271933|antisense	1.60627	4.87372	0.022081	0.120375
AC120053.1|ENSG00000271971|antisense	-0.784145	7.67466	0.0220908	0.120375
AL133415.1|ENSG00000234961|antisense	-1.71675	3.59233	0.0221843	0.120802
AL136038.5|ENSG00000274015|lincRNA	1.68191	4.16083	0.0222125	0.12082
AL513218.1|ENSG00000272100|antisense	1.65354	4.6281	0.0222323	0.12082
LINC02289|ENSG00000258819|lincRNA	-1.67469	4.83933	0.0222428	0.12082
AC009495.1|ENSG00000229195|lincRNA	2.12968	3.54796	0.0222486	0.12082
TCL6|ENSG00000187621|processed_transcript	-2.00505	4.40227	0.022273	0.120869
AC022784.8|ENSG00000279949|lincRNA	5.46144	3.78062	0.0223245	0.121065
AL133353.1|ENSG00000229278|antisense	2.64583	4.78774	0.0223799	0.121283
AC138932.5|ENSG00000275910|antisense	1.90638	4.55536	0.0224042	0.121332
AC025580.2|ENSG00000259354|antisense	2.76968	6.58903	0.0224534	0.121469
AL109797.1|ENSG00000223714|lincRNA	-1.45855	4.12151	0.0224602	0.121469
SRRM2-AS1|ENSG00000205913|antisense	1.40927	7.12719	0.0225145	0.12168
AC004585.1|ENSG00000266088|lincRNA	2.58903	7.10766	0.022589	0.121922
AC104534.1|ENSG00000268756|antisense	3.33459	6.07425	0.0226125	0.121922
AC116914.2|ENSG00000262692|antisense	1.2947	5.57714	0.0226357	0.121922
AL121768.1|ENSG00000274492|lincRNA	-1.54222	2.90561	0.0226407	0.121922
AL096855.1|ENSG00000232912|antisense	-1.14779	4.41956	0.0226584	0.121922
TMEM9B-AS1|ENSG00000254860|antisense	-0.998984	6.88055	0.0226649	0.121922
SEC24B-AS1|ENSG00000247950|antisense	-0.762572	6.20144	0.022667	0.121922
LINC00479|ENSG00000236384|lincRNA	3.94642	5.7224	0.0226945	0.121953
SPAG5-AS1|ENSG00000227543|processed_transcript	1.01629	6.99847	0.0227036	0.121953
AL590683.1|ENSG00000230023|lincRNA	5.07173	3.50219	0.022828	0.122506
AC097634.3|ENSG00000277855|antisense	-1.61139	3.16941	0.0228375	0.122506
AC114760.2|ENSG00000272211|antisense	2.40221	4.02655	0.0229004	0.12276
AC064836.3|ENSG00000273456|lincRNA	-1.01622	7.02824	0.0229379	0.122879
AL122035.2|ENSG00000272909|antisense	-0.73834	6.82643	0.0230987	0.123656
AL590006.1|ENSG00000227945|antisense	4.60818	3.20181	0.0231419	0.123804
AC006504.1|ENSG00000261770|lincRNA	-1.67653	5.24863	0.0232454	0.124274
AC002070.1|ENSG00000248636|lincRNA	-1.44462	4.7811	0.0233432	0.124712
SH3PXD2A-AS1|ENSG00000280693|antisense	3.92644	9.15327	0.0235291	0.125611
AL691447.2|ENSG00000232063|lincRNA	-1.95586	4.33409	0.0235629	0.125611
AC115522.1|ENSG00000268601|lincRNA	2.58465	7.74647	0.0235686	0.125611
AP001107.4|ENSG00000254461|antisense	-1.01578	5.15086	0.0235749	0.125611
AL590094.1|ENSG00000233593|processed_transcript	-1.49748	7.96775	0.0236889	0.126134
AP001453.3|ENSG00000257086|lincRNA	1.18071	7.37711	0.0239367	0.127368
AC034199.1|ENSG00000250274|lincRNA	3.53352	3.66981	0.0240087	0.127665
ADPGK-AS1|ENSG00000260898|antisense	2.18154	4.19267	0.0240672	0.127878
HYI-AS1|ENSG00000229348|3prime_overlapping_ncRNA	1.69336	5.35109	0.024081	0.127878
AC027796.4|ENSG00000262903|antisense	1.53954	7.3256	0.024123	0.127963
LINC00900|ENSG00000246100|lincRNA	-1.45353	6.07167	0.0241294	0.127963
AC124287.1|ENSG00000266445|antisense	2.6996	3.59245	0.024166	0.128072
AC005865.1|ENSG00000236908|lincRNA	3.54395	4.22306	0.0243246	0.128826
AC005324.5|ENSG00000266261|antisense	2.24912	4.14097	0.0243596	0.128908
AL031985.3|ENSG00000260920|sense_overlapping	1.3707	8.1425	0.0243726	0.128908
AP000640.1|ENSG00000254477|antisense	-1.0965	4.01332	0.0244017	0.128976
AC048341.3|ENSG00000275180|lincRNA	1.29147	7.35939	0.0244738	0.129248
LINC02086|ENSG00000244649|lincRNA	3.86497	8.27916	0.0244858	0.129248
AC100812.1|ENSG00000272192|lincRNA	3.11616	4.23834	0.0245554	0.129529
AL031665.2|ENSG00000276026|antisense	1.73137	4.8997	0.0245904	0.129627
AC063943.3|ENSG00000278344|lincRNA	1.68048	4.01639	0.0246519	0.129842
AC024267.4|ENSG00000265845|antisense	4.44684	3.09688	0.0246639	0.129842
LINC00239|ENSG00000258512|lincRNA	1.92383	6.12653	0.0246862	0.129873
AC109462.2|ENSG00000259283|antisense	-2.28476	3.54258	0.0247085	0.129904
AC244230.1|ENSG00000279458|processed_transcript	6.49839	4.61343	0.0251037	0.131894
AC007608.1|ENSG00000205414|antisense	-2.34082	3.25291	0.025367	0.133189
HAR1A|ENSG00000225978|lincRNA	-1.62164	6.01317	0.0254447	0.133509
AC016737.1|ENSG00000271151|lincRNA	1.56616	5.52613	0.025477	0.13359
FLJ13224|ENSG00000177340|antisense	-1.19601	3.65351	0.0255905	0.134038
AL031595.2|ENSG00000280011|antisense	-1.28953	3.80181	0.0255962	0.134038
AC010768.2|ENSG00000255092|antisense	4.63761	3.21354	0.025679	0.134321
AL121672.1|ENSG00000231010|lincRNA	1.58528	5.12329	0.0256843	0.134321
AC078923.1|ENSG00000258077|lincRNA	7.0967	5.14189	0.0257107	0.134371
AC010525.1|ENSG00000267117|antisense	2.0045	3.48668	0.0257354	0.134411
LINC01001|ENSG00000230724|lincRNA	1.94941	6.54622	0.0257552	0.134426
AC018553.1|ENSG00000277559|lincRNA	1.80645	8.26198	0.0258516	0.13484
LINC01635|ENSG00000228397|lincRNA	-1.33109	3.14874	0.0258973	0.134977
AC106738.1|ENSG00000259711|lincRNA	3.66464	4.8456	0.0259119	0.134977
AL109811.3|ENSG00000271895|antisense	-0.822141	7.97216	0.0260845	0.135787
LBX2-AS1|ENSG00000257702|antisense	1.67387	9.70329	0.0261232	0.135899
AL354707.1|ENSG00000225489|lincRNA	3.65383	7.41926	0.0261582	0.135929
AL022328.4|ENSG00000273253|antisense	-0.902106	6.00571	0.0261632	0.135929
AC009652.1|ENSG00000255160|lincRNA	5.09093	3.51206	0.0262358	0.136216
AC091982.2|ENSG00000253921|antisense	-1.11861	3.92351	0.0264031	0.136968
AC004988.1|ENSG00000203446|antisense	3.64121	4.41433	0.0264243	0.136968
AL160408.1|ENSG00000228044|lincRNA	4.88834	5.8016	0.0264325	0.136968
MCM3AP-AS1|ENSG00000215424|antisense	0.971401	8.57885	0.0264585	0.137014
USP30-AS1|ENSG00000256262|antisense	2.69196	7.52869	0.0265271	0.137279
RRS1-AS1|ENSG00000246145|lincRNA	2.4421	3.41706	0.0265652	0.137386
MNX1-AS2|ENSG00000235029|antisense	4.0253	4.61772	0.0266167	0.137563
AC020658.3|ENSG00000260648|sense_intronic	4.23282	2.97718	0.0266426	0.137607
AC093326.1|ENSG00000233633|lincRNA	-2.89389	2.89264	0.026686	0.137742
AC007014.2|ENSG00000274038|sense_intronic	2.22068	4.87729	0.0267081	0.137766
AC011476.3|ENSG00000267265|antisense	1.69989	7.03366	0.0267288	0.137783
LINC01927|ENSG00000266312|lincRNA	-1.93975	2.72969	0.0269	0.138575
AC091982.4|ENSG00000275765|lincRNA	-0.909777	7.74058	0.0270269	0.139138
AC073046.1|ENSG00000235499|lincRNA	2.24467	5.58173	0.0270586	0.139211
AP002840.2|ENSG00000270179|sense_intronic	-0.927151	5.92182	0.0271397	0.139538
LINC00667|ENSG00000263753|lincRNA	-0.986455	11.2806	0.027274	0.14009
AC010491.1|ENSG00000261360|antisense	1.51803	6.33595	0.0272825	0.14009
AC103724.4|ENSG00000271938|lincRNA	-1.51349	3.21402	0.0273603	0.140386
AP001999.1|ENSG00000251226|lincRNA	-2.49951	3.51002	0.0273755	0.140386
AL163952.1|ENSG00000259868|processed_transcript	5.83644	4.06887	0.0274156	0.140501
LINC00323|ENSG00000226496|antisense	-1.67071	5.24162	0.0275465	0.14108
AL139289.2|ENSG00000234694|antisense	1.72631	7.05188	0.0276192	0.141296
NBAT1|ENSG00000260455|lincRNA	-1.77486	2.89595	0.0276244	0.141296
SLC12A5-AS1|ENSG00000204044|antisense	3.28615	5.7906	0.0277026	0.141594
AC106782.2|ENSG00000260219|lincRNA	1.25827	8.17722	0.0277184	0.141594
AC092535.1|ENSG00000227189|antisense	2.90162	4.62621	0.0277539	0.141678
AL355802.1|ENSG00000203362|antisense	1.14661	6.54915	0.0277705	0.141678
SCAMP1-AS1|ENSG00000245556|lincRNA	-0.725424	8.82855	0.0280238	0.142878
AP005899.1|ENSG00000263847|antisense	2.71386	5.09383	0.0280515	0.142902
AC004847.1|ENSG00000260997|sense_overlapping	2.54207	6.6622	0.0280758	0.142902
LINC02100|ENSG00000248693|lincRNA	3.09887	4.27301	0.0280894	0.142902
MIR31HG|ENSG00000171889|sense_overlapping	3.39369	7.50087	0.0281157	0.142902
AL135999.1|ENSG00000258727|antisense	1.24235	8.28309	0.0281186	0.142902
AC105935.1|ENSG00000228008|antisense	3.42349	3.55723	0.0282844	0.143565
AL162231.2|ENSG00000230074|antisense	-1.32943	6.5147	0.028292	0.143565
AL590617.2|ENSG00000225177|antisense	1.40223	8.18836	0.0283035	0.143565
AP001178.1|ENSG00000263727|sense_intronic	4.27402	2.99524	0.0283283	0.143599
LINC00574|ENSG00000231690|lincRNA	-1.55221	4.17632	0.0283524	0.143629
WARS2-IT1|ENSG00000224238|antisense	-1.70054	3.91713	0.0283775	0.143664
AC107294.1|ENSG00000272922|lincRNA	-1.52744	3.94524	0.0284001	0.143687
AC108062.1|ENSG00000251432|lincRNA	1.78721	7.56349	0.0284464	0.143829
AC073316.3|ENSG00000236708|antisense	-1.91013	3.33664	0.0285683	0.14427
FLJ31104|ENSG00000227908|antisense	-1.07248	4.66052	0.0285821	0.14427
AL132657.1|ENSG00000226578|lincRNA	-1.38763	3.66495	0.0285881	0.14427
LINC00271|ENSG00000231028|lincRNA	-1.18292	4.76407	0.0286225	0.144351
AC012065.3|ENSG00000269976|lincRNA	-1.3456	4.90102	0.0286975	0.144618
AC009812.3|ENSG00000254162|lincRNA	-1.61762	4.08553	0.0287118	0.144618
ELFN1-AS1|ENSG00000236081|lincRNA	4.75286	7.84675	0.0288125	0.145033
AC092683.1|ENSG00000230606|lincRNA	1.83987	6.03513	0.0288487	0.145122
AC083880.1|ENSG00000273391|antisense	1.58348	5.83625	0.0288724	0.145122
AC007637.1|ENSG00000256139|sense_overlapping	-1.36298	4.44545	0.0288851	0.145122
AL022323.1|ENSG00000203280|antisense	2.80972	6.36884	0.0289173	0.145127
AP000223.1|ENSG00000260583|antisense	-1.23996	4.8046	0.0289228	0.145127
AC078795.1|ENSG00000269984|antisense	1.81518	5.66622	0.0289818	0.145331
AC120114.2|ENSG00000260114|sense_intronic	0.935983	7.91612	0.029008	0.14537
DSG1-AS1|ENSG00000266729|antisense	10.1932	8.10497	0.0290559	0.145518
AC005899.7|ENSG00000278668|lincRNA	-1.24227	3.72034	0.0291403	0.145756
LINC00963|ENSG00000204054|processed_transcript	-0.828752	12.5495	0.0291553	0.145756
AC016957.2|ENSG00000276136|lincRNA	-1.10874	6.07108	0.0291586	0.145756
AC005841.1|ENSG00000258092|antisense	3.15908	3.41234	0.0291911	0.145826
AC097505.1|ENSG00000272995|antisense	-1.46198	3.01374	0.029239	0.14596
AC005726.4|ENSG00000264608|sense_intronic	1.37971	6.40352	0.0292546	0.14596
AC104463.2|ENSG00000226862|antisense	-1.2399	4.74432	0.0293435	0.146311
SERHL|ENSG00000172250|processed_transcript	-1.02836	6.72344	0.0293946	0.14644
AC002128.2|ENSG00000271366|antisense	1.82066	4.826	0.0294064	0.14644
BX640514.2|ENSG00000273812|lincRNA	3.65871	6.14227	0.0294471	0.146551
AP001157.1|ENSG00000258297|antisense	-0.664764	9.76052	0.0294692	0.146569
AF287957.1|ENSG00000271743|lincRNA	-1.6141	3.98949	0.0295064	0.146662
AC020922.4|ENSG00000276831|lincRNA	4.75841	3.29129	0.0295929	0.147
AC073534.2|ENSG00000276030|lincRNA	-1.65492	3.42803	0.0296581	0.147231
AC004812.2|ENSG00000277283|antisense	-0.729472	8.40346	0.0296842	0.147269
AC091965.4|ENSG00000272049|lincRNA	-1.53745	3.84088	0.029724	0.147374
AC092384.2|ENSG00000259881|antisense	3.82042	6.82286	0.029819	0.147752
AC083841.2|ENSG00000253715|antisense	5.95836	4.16691	0.0301439	0.149194
AL354863.1|ENSG00000238276|processed_transcript	-3.22685	3.60576	0.0301475	0.149194
AC245297.3|ENSG00000274265|lincRNA	-1.15697	7.44557	0.0301995	0.149357
LINC02003|ENSG00000264026|lincRNA	4.66361	3.22865	0.0303967	0.15018
AL035661.1|ENSG00000274173|lincRNA	1.96745	10.1255	0.0304059	0.15018
AC013553.4|ENSG00000278737|lincRNA	-1.54673	3.2861	0.0304415	0.15018
IQCH-AS1|ENSG00000259673|lincRNA	0.944497	9.22235	0.0304417	0.15018
AC009269.5|ENSG00000259744|sense_intronic	-1.46494	3.36294	0.0304741	0.150209
LINC00877|ENSG00000241163|lincRNA	-1.45037	4.82638	0.0304854	0.150209
AL117209.1|ENSG00000259515|antisense	1.66292	5.65411	0.0305857	0.15061
AC010503.4|ENSG00000275234|antisense	1.34583	10.4547	0.0306367	0.150767
MAN1B1-AS1|ENSG00000268996|antisense	-0.955562	7.6384	0.0308862	0.1519
LINC02021|ENSG00000249846|lincRNA	-1.10043	6.21618	0.0309056	0.151901
AC007786.1|ENSG00000267498|lincRNA	-1.10702	3.8514	0.0312073	0.153289
AC098851.1|ENSG00000250990|antisense	2.409	5.21405	0.0314075	0.154177
AC112484.4|ENSG00000261159|lincRNA	2.47967	7.31712	0.0314345	0.154214
TSSC1-IT1|ENSG00000224885|sense_intronic	3.55076	4.19202	0.0314807	0.154345
A1BG-AS1|ENSG00000268895|antisense	-1.29811	7.07999	0.0316891	0.15527
AC009962.1|ENSG00000260742|antisense	-1.14022	5.08878	0.0317368	0.155408
SMG7-AS1|ENSG00000232860|processed_transcript	1.28858	6.03453	0.0317773	0.155511
AC083964.1|ENSG00000272293|antisense	-1.38927	5.28717	0.0318394	0.155655
AC009171.2|ENSG00000263105|lincRNA	1.80198	4.43231	0.0318461	0.155655
AC021549.1|ENSG00000266521|lincRNA	4.18002	4.11212	0.0318916	0.155781
AC084036.1|ENSG00000272990|antisense	-1.09656	7.45611	0.0319171	0.15581
CLEC12A-AS1|ENSG00000231560|lincRNA	5.4865	3.79993	0.0319428	0.155839
AL161938.1|ENSG00000261411|lincRNA	-2.63641	3.06292	0.0319994	0.156019
EDRF1-AS1|ENSG00000236991|antisense	1.63575	4.47606	0.0321083	0.15635
AC107294.3|ENSG00000273403|lincRNA	-1.39433	4.80175	0.0321165	0.15635
MIS18A-AS1|ENSG00000227256|antisense	-1.03067	4.62986	0.0321265	0.15635
MIR4435-2HG|ENSG00000172965|lincRNA	1.57807	11.6078	0.0323905	0.157538
AC007249.2|ENSG00000257135|lincRNA	-1.08057	6.18479	0.0324459	0.157659
AC009118.2|ENSG00000276131|antisense	2.31833	5.10441	0.0324713	0.157659
AC087672.3|ENSG00000254288|lincRNA	-1.50189	3.41507	0.032494	0.157659
AC008655.2|ENSG00000269392|antisense	2.16804	3.56287	0.032495	0.157659
AC012306.2|ENSG00000272667|lincRNA	-0.796369	6.73784	0.0325773	0.157962
AC015849.3|ENSG00000270871|antisense	1.62688	6.39362	0.0327307	0.158609
AL359853.2|ENSG00000231966|lincRNA	2.15708	3.59147	0.0327783	0.158742
AC010904.2|ENSG00000272002|lincRNA	-1.41235	3.28859	0.0328988	0.159228
AC120498.4|ENSG00000260710|lincRNA	4.99936	5.84023	0.033106	0.160133
LINC02006|ENSG00000238755|processed_transcript	5.17123	4.93225	0.0331738	0.160363
AL450998.3|ENSG00000237938|antisense	1.30452	5.4441	0.0333224	0.160984
SGMS1-AS1|ENSG00000226200|antisense	-0.770923	8.1628	0.0333798	0.161163
AC073115.1|ENSG00000229628|lincRNA	-1.84807	2.49094	0.0334076	0.161199
AL353593.3|ENSG00000270110|antisense	2.62278	4.73498	0.0334724	0.161223
AC082651.3|ENSG00000243491|lincRNA	6.21285	9.03136	0.0334733	0.161223
AL160408.5|ENSG00000272362|lincRNA	5.81814	4.05587	0.0334828	0.161223
LINC01311|ENSG00000260924|antisense	1.09899	6.79198	0.0335106	0.161223
AL163051.1|ENSG00000260806|antisense	1.30757	6.65494	0.0335145	0.161223
FMR1-IT1|ENSG00000236337|sense_intronic	1.86867	4.69618	0.0335745	0.161414
FLJ20021|ENSG00000254531|lincRNA	-0.890181	8.77414	0.0335988	0.161433
AL121957.1|ENSG00000234206|antisense	-1.91983	2.57196	0.033662	0.161639
AC015726.2|ENSG00000276406|lincRNA	-1.68249	2.4932	0.0337082	0.161731
AL121790.2|ENSG00000259087|lincRNA	5.57502	5.35415	0.0337312	0.161731
AL021368.2|ENSG00000271761|lincRNA	-1.28436	3.22328	0.0337425	0.161731
AC103858.2|ENSG00000273920|antisense	-1.39842	2.98763	0.0337857	0.161841
AL450326.1|ENSG00000230555|lincRNA	-1.06155	6.20955	0.0339701	0.162585
AP006545.2|ENSG00000272128|lincRNA	1.80482	4.60842	0.0339821	0.162585
AL031770.1|ENSG00000230433|antisense	2.3352	3.35417	0.0340411	0.162769
UNC5B-AS1|ENSG00000237512|antisense	3.32105	9.06315	0.0340896	0.162848
CERNA1|ENSG00000259577|lincRNA	-0.997154	5.87383	0.0340989	0.162848
AL121983.2|ENSG00000227373|lincRNA	1.81122	4.78777	0.0341836	0.163154
AC133528.1|ENSG00000273113|lincRNA	2.0684	5.6679	0.0342418	0.163334
LINC02175|ENSG00000262155|lincRNA	-1.38924	4.00737	0.0343661	0.163828
AC020663.3|ENSG00000275056|sense_intronic	1.93144	4.52281	0.0343983	0.163883
AL138789.1|ENSG00000233589|antisense	4.86968	5.7144	0.034459	0.164074
AL035071.1|ENSG00000260257|lincRNA	-0.877708	9.75427	0.0345214	0.164272
AL356417.2|ENSG00000233682|antisense	-1.6584	3.5698	0.0346442	0.164757
AC009041.2|ENSG00000260807|lincRNA	-1.48943	6.95566	0.0347062	0.164905
AC124276.2|ENSG00000254991|lincRNA	5.83142	4.06455	0.0347167	0.164905
CCDC183-AS1|ENSG00000228544|antisense	1.70331	7.26035	0.0347544	0.164984
AC090587.1|ENSG00000228661|antisense	1.45303	4.78116	0.034843	0.165224
AC244205.1|ENSG00000240040|processed_transcript	4.24049	4.98203	0.0348466	0.165224
AC131235.4|ENSG00000273181|lincRNA	1.64962	4.61186	0.0349089	0.165376
AC110792.4|ENSG00000272650|lincRNA	-0.988129	4.29889	0.0349257	0.165376
AL157400.2|ENSG00000232936|antisense	4.79635	3.31597	0.034957	0.165376
AC233280.1|ENSG00000229178|lincRNA	1.91314	5.13911	0.0349622	0.165376
DGCR9|ENSG00000273032|lincRNA	2.35951	5.93811	0.0350175	0.165539
AC023137.1|ENSG00000228950|lincRNA	-2.17138	2.6511	0.0350999	0.165807
MELTF-AS1|ENSG00000228109|antisense	1.35331	9.54541	0.035116	0.165807
AC108451.2|ENSG00000270919|antisense	5.88904	4.11149	0.0351507	0.165872
CHRM3-AS2|ENSG00000233355|antisense	2.48346	6.05144	0.0352635	0.166305
AC093726.2|ENSG00000273183|antisense	-0.892464	5.61489	0.0353141	0.166445
AC006480.2|ENSG00000273448|lincRNA	1.27302	5.33171	0.0353427	0.166481
AC135050.6|ENSG00000278133|sense_intronic	-0.616619	9.45358	0.0354086	0.166692
LINC01970|ENSG00000265692|lincRNA	1.79435	4.25675	0.0355077	0.167059
RALY-AS1|ENSG00000228265|lincRNA	1.16361	7.46009	0.0355788	0.167294
AC111188.1|ENSG00000254401|lincRNA	-1.58911	2.95621	0.0357047	0.167765
AC087392.1|ENSG00000262003|antisense	-1.63019	5.17286	0.0357212	0.167765
AC005154.1|ENSG00000196295|processed_transcript	0.754801	10.8741	0.0358357	0.168203
AL355385.1|ENSG00000272170|antisense	-1.07241	4.0817	0.0359037	0.168416
AL445434.1|ENSG00000230269|lincRNA	-2.87602	2.93952	0.0359237	0.168416
LINC01133|ENSG00000224259|lincRNA	3.20143	11.4686	0.0360413	0.168764
AP001318.3|ENSG00000255062|antisense	-0.775231	6.71908	0.0360857	0.168764
AL359643.2|ENSG00000271978|lincRNA	-1.17737	5.45748	0.0360947	0.168764
AC114271.1|ENSG00000274425|antisense	1.08997	6.69306	0.0361054	0.168764
AC092681.2|ENSG00000260555|lincRNA	3.03985	3.30654	0.0361172	0.168764
AC011595.3|ENSG00000257890|lincRNA	-1.86291	2.48938	0.0361257	0.168764
AL136295.2|ENSG00000259321|lincRNA	1.19271	6.02699	0.0362495	0.169165
SOX9-AS1|ENSG00000234899|processed_transcript	2.47798	6.23724	0.0362543	0.169165
AC004687.1|ENSG00000265206|antisense	2.59753	8.32189	0.036373	0.169619
AL513327.3|ENSG00000270115|lincRNA	2.1086	4.16363	0.0364678	0.169898
AC011445.2|ENSG00000269246|lincRNA	1.99914	5.02551	0.0364756	0.169898
AL132780.1|ENSG00000257285|antisense	1.34161	5.92635	0.0365629	0.170204
AC062037.2|ENSG00000273196|antisense	1.95803	3.88895	0.0367022	0.170726
AC008115.3|ENSG00000275560|sense_intronic	1.39266	6.03863	0.036718	0.170726
AL359743.1|ENSG00000260971|lincRNA	-1.29667	4.33167	0.0367553	0.170799
AC011747.2|ENSG00000231435|lincRNA	4.90833	3.38816	0.0368434	0.171108
AL034399.2|ENSG00000236064|antisense	4.67158	4.55743	0.0368718	0.17114
CU639417.6|ENSG00000280179|lincRNA	3.74531	4.42242	0.0369562	0.17128
AC004884.2|ENSG00000242154|antisense	2.14394	3.58	0.0369587	0.17128
AL451069.2|ENSG00000231705|lincRNA	-1.5951	3.93805	0.036967	0.17128
AF131215.4|ENSG00000254936|sense_intronic	4.67566	3.24054	0.0371435	0.171997
PRMT5-AS1|ENSG00000237054|antisense	1.04976	5.41475	0.0372363	0.172327
AC018653.3|ENSG00000256967|antisense	1.80571	7.47476	0.0374492	0.173211
LINC02028|ENSG00000230102|processed_transcript	2.90492	5.59998	0.0375226	0.173349
LINC01266|ENSG00000224957|lincRNA	-2.4384	3.6341	0.0375229	0.173349
AL928654.3|ENSG00000257270|antisense	1.42312	6.94884	0.0375841	0.173408
AC002401.4|ENSG00000276851|lincRNA	5.08998	6.31129	0.0375973	0.173408
AL049874.3|ENSG00000258670|antisense	6.79428	6.41783	0.0376206	0.173408
AC096751.1|ENSG00000250596|lincRNA	-1.87191	3.73836	0.0376231	0.173408
AC073389.3|ENSG00000272791|lincRNA	-0.953598	5.61751	0.0376946	0.173553
LINC01783|ENSG00000233421|lincRNA	-1.70494	4.65847	0.0376985	0.173553
AL021878.2|ENSG00000270083|sense_intronic	1.31477	5.22113	0.0378738	0.174087
AC005014.3|ENSG00000272537|lincRNA	-1.76752	2.96672	0.0378794	0.174087
DPH6-AS1|ENSG00000248079|lincRNA	-1.27428	4.27876	0.0379006	0.174087
AC021087.1|ENSG00000248925|antisense	-1.20835	3.8111	0.0379023	0.174087
LINC01705|ENSG00000232679|lincRNA	6.30427	4.44851	0.0380651	0.174733
AC092535.3|ENSG00000251652|antisense	2.83618	4.16478	0.0381027	0.174805
AL121987.2|ENSG00000227741|antisense	1.30707	5.48663	0.0382065	0.175086
AC008750.2|ENSG00000255441|antisense	3.50585	3.64086	0.0382519	0.175086
AC004263.2|ENSG00000275936|antisense	2.08785	4.14012	0.0382558	0.175086
AL033397.2|ENSG00000249379|antisense	3.99975	4.63574	0.0382859	0.175086
AL009178.2|ENSG00000269155|lincRNA	-1.65587	4.69107	0.0382911	0.175086
AC008040.1|ENSG00000239219|antisense	-1.44118	3.16603	0.0382966	0.175086
AC025183.1|ENSG00000249116|antisense	8.14753	6.11545	0.0383424	0.175194
AC107959.3|ENSG00000253616|antisense	2.6248	5.8903	0.0384971	0.175762
LINC01943|ENSG00000280721|lincRNA	2.19036	6.40644	0.0385177	0.175762
MAFTRR|ENSG00000261390|lincRNA	-1.35497	5.31081	0.0385332	0.175762
AP000864.1|ENSG00000272788|sense_intronic	2.79353	3.65813	0.0387798	0.176785
AL590666.3|ENSG00000237588|lincRNA	2.91139	3.73711	0.0388217	0.176874
PICSAR|ENSG00000275874|lincRNA	8.07308	8.04169	0.0389688	0.177443
AP001099.1|ENSG00000265728|lincRNA	6.44766	4.57485	0.0391011	0.177845
AC079385.1|ENSG00000257545|antisense	2.81231	3.16424	0.0391038	0.177845
AP001207.3|ENSG00000254024|antisense	3.18093	6.38758	0.0391245	0.177845
LINC01503|ENSG00000233901|lincRNA	1.9863	11.4862	0.0393787	0.178898
AC008567.3|ENSG00000278611|lincRNA	-1.38778	5.92684	0.0394276	0.178975
AC005863.1|ENSG00000205325|lincRNA	8.05981	6.03006	0.0394414	0.178975
AL139393.2|ENSG00000272841|antisense	-1.11381	8.26624	0.0394634	0.178975
AC144548.2|ENSG00000258210|processed_transcript	1.8097	5.01208	0.0395118	0.179092
AL590666.2|ENSG00000229953|antisense	2.41673	7.48137	0.0395428	0.17913
AC233992.3|ENSG00000272115|antisense	1.79642	4.55938	0.0396027	0.17925
SH3RF3-AS1|ENSG00000259863|lincRNA	-1.39155	5.26775	0.0396384	0.17925
LINC00887|ENSG00000214145|lincRNA	3.0183	7.0063	0.0396532	0.17925
AC105219.2|ENSG00000254548|antisense	3.25762	5.07761	0.0396598	0.17925
MIR503HG|ENSG00000223749|lincRNA	-1.28217	8.34575	0.0397874	0.179724
AC087289.2|ENSG00000267342|antisense	0.975396	6.01009	0.0398302	0.179726
LINC00671|ENSG00000213373|lincRNA	-1.99946	3.35809	0.0398332	0.179726
ZSCAN16-AS1|ENSG00000269293|antisense	-1.00325	9.24538	0.0398636	0.179761
AC007991.2|ENSG00000253838|sense_intronic	5.14704	5.18546	0.0399176	0.179888
AL445673.1|ENSG00000231424|antisense	4.34142	4.45501	0.0399423	0.179888
AC021755.3|ENSG00000259584|lincRNA	-1.55766	2.96398	0.0399601	0.179888
LINC00944|ENSG00000256128|lincRNA	4.06185	6.92804	0.0400161	0.180017
AC061975.7|ENSG00000267259|lincRNA	3.23403	5.59529	0.0400341	0.180017
LINC00654|ENSG00000205181|lincRNA	-1.43137	6.77582	0.0400618	0.18004
AC090617.6|ENSG00000263050|lincRNA	-0.814973	6.75533	0.0400998	0.180108
LINC02154|ENSG00000235385|lincRNA	6.10034	7.02532	0.0401619	0.180285
AC019117.1|ENSG00000236039|lincRNA	5.41718	5.20846	0.0402186	0.180358
AL590666.1|ENSG00000223356|antisense	2.22572	4.11674	0.0402237	0.180358
AL354861.2|ENSG00000228142|lincRNA	-1.8153	2.54526	0.0403832	0.180796
PVT1|ENSG00000249859|lincRNA	1.96549	10.818	0.0403881	0.180796
IGBP1-AS1|ENSG00000203588|antisense	1.54626	4.54413	0.0403898	0.180796
AL359922.2|ENSG00000265194|antisense	1.94013	6.10699	0.0405455	0.18139
AC007216.2|ENSG00000261216|antisense	2.57924	3.58907	0.0405885	0.18148
AC020978.8|ENSG00000263276|sense_overlapping	1.05375	5.46795	0.0406628	0.18171
FAM85B|ENSG00000253893|antisense	-1.50687	3.35023	0.0407808	0.182135
AC004477.1|ENSG00000263412|processed_transcript	1.09545	6.67557	0.0408921	0.182529
TMEM51-AS1|ENSG00000175147|antisense	1.75569	8.90117	0.0409276	0.182584
AP000438.1|ENSG00000257002|antisense	-1.88741	2.93995	0.0409902	0.18276
AC116021.2|ENSG00000255007|antisense	-2.31332	3.71856	0.041048	0.182915
DSCR9|ENSG00000230366|lincRNA	1.77837	4.68459	0.0411534	0.183282
LINC02104|ENSG00000271334|lincRNA	-1.80641	3.26484	0.0412062	0.183414
AC011379.1|ENSG00000250069|sense_intronic	-1.30987	3.02207	0.0412466	0.183438
AC087239.1|ENSG00000278743|lincRNA	-1.14998	4.76188	0.041258	0.183438
AC012645.3|ENSG00000261416|antisense	1.93181	5.02969	0.0412925	0.183489
AL355102.4|ENSG00000258793|antisense	3.53348	4.62587	0.0414142	0.183926
IGFL2-AS1|ENSG00000268621|lincRNA	5.45155	9.52038	0.0414602	0.184027
AL117379.1|ENSG00000273759|lincRNA	1.13955	6.77	0.0415163	0.184173
AC233728.1|ENSG00000233250|antisense	1.17087	4.42554	0.0415698	0.184308
NCBP2-AS1|ENSG00000225578|antisense	1.84818	4.72401	0.0416363	0.184373
LINC01447|ENSG00000236078|lincRNA	-2.07046	2.71351	0.0416601	0.184373
AP001065.2|ENSG00000274225|lincRNA	-1.47435	4.76551	0.0417025	0.184373
AC009226.1|ENSG00000223725|antisense	2.39594	4.23161	0.0417091	0.184373
AC008438.1|ENSG00000249637|antisense	0.987221	5.95192	0.0417182	0.184373
AL132712.1|ENSG00000258534|lincRNA	1.80959	6.84294	0.0417241	0.184373
FARSA-AS1|ENSG00000266975|antisense	3.97064	2.83729	0.0417862	0.184451
AC015849.1|ENSG00000270240|antisense	2.48353	3.42487	0.0417884	0.184451
AC073342.1|ENSG00000231840|antisense	3.03701	3.38943	0.0418214	0.184494
AC022784.3|ENSG00000253426|lincRNA	3.30518	5.58307	0.0419851	0.185113
AC092171.2|ENSG00000230733|lincRNA	1.30089	10.8197	0.0420313	0.185213
AL023754.1|ENSG00000224260|lincRNA	6.99198	6.60306	0.0422299	0.185985
AC092810.3|ENSG00000232537|lincRNA	-2.42235	3.07315	0.0422888	0.186141
LINC02147|ENSG00000249797|lincRNA	-2.37064	3.19948	0.0424198	0.186614
AC130371.2|ENSG00000274370|lincRNA	-1.2637	6.3065	0.0425869	0.187245
C10orf111|ENSG00000176236|antisense	1.364	4.90755	0.0427256	0.187751
AL645608.2|ENSG00000224969|antisense	2.17894	4.64912	0.0430328	0.188996
FIRRE|ENSG00000213468|lincRNA	3.21922	7.57328	0.0430932	0.189157
AC073333.1|ENSG00000235837|antisense	2.14681	3.57844	0.0431649	0.189366
AC138393.3|ENSG00000278467|lincRNA	1.96036	4.19607	0.0432392	0.189587
AC022784.7|ENSG00000254340|antisense	-1.20168	4.33698	0.0432737	0.189634
AL451085.1|ENSG00000270361|lincRNA	1.87953	3.96644	0.0433127	0.189699
AC004080.2|ENSG00000253508|lincRNA	-1.46965	5.30221	0.0435023	0.190425
AC091729.1|ENSG00000224079|antisense	4.04057	5.42621	0.0435569	0.190511
NUP50-AS1|ENSG00000226328|lincRNA	1.24965	10.3569	0.0435701	0.190511
LINC01290|ENSG00000260468|lincRNA	1.66629	5.04838	0.0436656	0.190793
AC096734.1|ENSG00000251517|lincRNA	5.5106	3.81731	0.0436827	0.190793
AP4B1-AS1|ENSG00000226167|antisense	1.63184	5.8017	0.0438288	0.191324
AL356481.3|ENSG00000280758|antisense	1.23381	5.17745	0.0438527	0.191324
AC004854.2|ENSG00000272768|antisense	1.44513	6.08683	0.0438976	0.191415
LINC00319|ENSG00000188660|lincRNA	5.62751	3.9064	0.0440186	0.191837
AC012676.3|ENSG00000277170|sense_intronic	-1.02215	4.15504	0.0441513	0.192177
AC107032.2|ENSG00000257526|lincRNA	1.73799	4.28625	0.0441687	0.192177
SNHG19|ENSG00000260260|lincRNA	-1.02686	10.2646	0.0441693	0.192177
AC093227.1|ENSG00000267152|lincRNA	-0.971462	7.45029	0.0442291	0.192331
AL645608.1|ENSG00000223764|lincRNA	-1.60756	6.99704	0.0442765	0.192432
AL513534.1|ENSG00000260400|sense_overlapping	-1.35991	6.54292	0.0443041	0.192446
AC254562.3|ENSG00000281538|lincRNA	-0.972406	5.8811	0.04433	0.192453
AP000569.1|ENSG00000273102|lincRNA	4.52568	3.15311	0.0444274	0.192706
AL591501.1|ENSG00000233928|lincRNA	-2.62969	2.62513	0.0444392	0.192706
LINC02004|ENSG00000240006|lincRNA	2.58658	5.56597	0.0444612	0.192706
AP003469.4|ENSG00000261087|lincRNA	-0.954127	8.61484	0.044503	0.192781
AC135048.3|ENSG00000275263|lincRNA	-0.956273	4.19456	0.0446765	0.193381
AC005993.1|ENSG00000266869|lincRNA	6.98446	5.04055	0.0446903	0.193381
AL021395.1|ENSG00000233508|lincRNA	-2.72228	2.85747	0.0447423	0.193501
AC090136.3|ENSG00000254102|antisense	-1.55263	3.49824	0.0448161	0.193714
AC025766.1|ENSG00000270133|sense_intronic	1.83616	3.96705	0.04487	0.193841
AC106782.6|ENSG00000274653|antisense	1.03908	6.02719	0.0448998	0.193864
AL137060.1|ENSG00000274270|sense_intronic	1.44318	5.38669	0.0449664	0.193978
AC015813.1|ENSG00000264112|lincRNA	1.46383	10.2768	0.0449752	0.193978
AP002807.1|ENSG00000255031|antisense	1.41023	7.86397	0.0450017	0.193987
LINC01527|ENSG00000224308|antisense	8.72961	6.67308	0.0450555	0.194113
AC068189.2|ENSG00000254248|antisense	4.53177	3.14755	0.0451845	0.194506
AC079907.1|ENSG00000257222|antisense	1.12487	5.01506	0.0451958	0.194506
AC090236.2|ENSG00000267504|sense_intronic	4.35426	3.05067	0.0452616	0.194591
AL451042.1|ENSG00000224621|antisense	2.13635	4.82724	0.0452831	0.194591
AFAP1-AS1|ENSG00000272620|antisense	6.28243	9.64632	0.0453244	0.194591
AC011466.1|ENSG00000268583|antisense	1.57655	3.78107	0.045325	0.194591
AC012363.2|ENSG00000235840|lincRNA	-1.89196	2.69367	0.0453382	0.194591
LINC00942|ENSG00000249628|lincRNA	4.58656	6.82607	0.0455255	0.195217
AL683807.1|ENSG00000223511|lincRNA	2.66626	4.65442	0.0455333	0.195217
Z97200.1|ENSG00000271811|lincRNA	-1.56581	5.6408	0.045582	0.19532
AP001432.1|ENSG00000242553|lincRNA	1.70211	4.80202	0.0456391	0.195459
GMDS-AS1|ENSG00000250903|lincRNA	-0.710865	8.15928	0.0457475	0.195722
TBL1XR1-AS1|ENSG00000231310|antisense	4.15343	2.94414	0.0457569	0.195722
AL132989.2|ENSG00000279636|lincRNA	1.50743	4.27625	0.0457747	0.195722
AC021086.1|ENSG00000247877|lincRNA	1.90609	3.4025	0.0458296	0.195851
AL683813.1|ENSG00000232611|lincRNA	-0.893109	6.87805	0.0459197	0.19613
AP003059.1|ENSG00000254731|lincRNA	-1.52627	2.88929	0.0460085	0.196404
LUARIS|ENSG00000231638|antisense	6.52726	4.63586	0.0461575	0.196878
AC007688.2|ENSG00000247498|antisense	1.82666	9.1522	0.0461979	0.196878
AC008440.1|ENSG00000228323|antisense	-1.69468	3.22842	0.0462094	0.196878
AP002954.1|ENSG00000255422|antisense	3.29223	3.98687	0.0462191	0.196878
AC067945.3|ENSG00000231858|processed_transcript	2.1358	3.79024	0.0464325	0.197681
AC138207.4|ENSG00000264456|sense_intronic	1.0471	7.29176	0.0465172	0.197935
AP003721.4|ENSG00000257052|antisense	-0.989804	4.28254	0.0466516	0.198401
LIMD1-AS1|ENSG00000230530|antisense	-1.02631	3.63909	0.046721	0.198589
AL512791.1|ENSG00000258424|antisense	1.6904	5.55583	0.0467589	0.198644
AC021851.1|ENSG00000272800|lincRNA	1.01506	6.07791	0.0468991	0.199133
AC126178.1|ENSG00000257194|lincRNA	-1.84309	2.91063	0.046949	0.199151
AP000424.1|ENSG00000253666|antisense	5.66918	3.93983	0.046968	0.199151
ARHGAP31-AS1|ENSG00000241155|antisense	-1.308	4.51895	0.0469789	0.199151
AC003986.2|ENSG00000232821|antisense	-1.71371	3.4869	0.0470197	0.199218
AL355607.1|ENSG00000228216|lincRNA	-1.79484	4.27432	0.0472047	0.199895
AC092142.1|ENSG00000261235|antisense	3.34235	5.44617	0.0472864	0.200027
LINC01144|ENSG00000281912|lincRNA	-0.857958	6.75179	0.0473071	0.200027
AC067863.2|ENSG00000259555|antisense	5.17803	3.57575	0.0473351	0.200027
SNHG25|ENSG00000266402|lincRNA	1.63449	6.87015	0.0473369	0.200027
LINC00174|ENSG00000179406|processed_transcript	1.35105	10.0972	0.0475943	0.201007
AC004233.1|ENSG00000262362|sense_overlapping	3.75786	3.96379	0.0476197	0.201007
AC018638.7|ENSG00000271553|lincRNA	-0.970838	5.86245	0.0476539	0.201045
PRR29-AS1|ENSG00000264954|lincRNA	-1.67745	3.08594	0.0477025	0.201062
AC074194.1|ENSG00000248206|sense_intronic	3.46813	3.61428	0.0477193	0.201062
AC129926.1|ENSG00000265246|lincRNA	5.91726	4.13421	0.0477501	0.201062
AC093865.1|ENSG00000273118|sense_overlapping	5.14283	3.55081	0.0477595	0.201062
AL355916.1|ENSG00000250548|lincRNA	2.60197	5.25916	0.0477862	0.201067
THAP9-AS1|ENSG00000251022|antisense	0.876688	12.129	0.0478644	0.20124
GK-AS1|ENSG00000243055|antisense	2.33318	4.34275	0.0478781	0.20124
AL139022.1|ENSG00000259118|antisense	1.77665	3.76927	0.0481062	0.202092
FO393401.1|ENSG00000230155|antisense	1.76207	4.75494	0.0481464	0.202145
LCMT1-AS2|ENSG00000260034|antisense	-1.7815	4.80065	0.0481698	0.202145
AL354993.1|ENSG00000231703|antisense	2.82965	4.61742	0.0482899	0.202463
AC111152.2|ENSG00000259647|lincRNA	-1.36614	3.40863	0.0482968	0.202463
CBR3-AS1|ENSG00000236830|processed_transcript	1.15876	8.89968	0.0483748	0.202612
AC020663.2|ENSG00000267077|antisense	2.26069	5.35338	0.0483834	0.202612
THAP7-AS1|ENSG00000230513|antisense	-0.903514	8.1216	0.0485721	0.203295
AC022613.2|ENSG00000259523|antisense	-0.933719	5.63349	0.0486093	0.203337
AL031600.1|ENSG00000260051|antisense	1.75105	5.5772	0.0486336	0.203337
AL096678.1|ENSG00000228124|antisense	1.85875	3.36066	0.0487475	0.203706
AC006460.1|ENSG00000228509|antisense	3.44616	3.60103	0.0487788	0.203729
LINC01841|ENSG00000266913|lincRNA	-1.35535	3.20328	0.0488551	0.20394
AL137784.2|ENSG00000272017|antisense	1.16452	5.13491	0.048895	0.203995
AC093158.1|ENSG00000237324|antisense	-1.48095	2.6075	0.0489453	0.203995
AC008750.7|ENSG00000268889|lincRNA	3.0794	3.32454	0.0489635	0.203995
LINC01068|ENSG00000227676|lincRNA	2.94853	4.12279	0.0489712	0.203995
AP003071.1|ENSG00000260895|lincRNA	-1.49377	2.49765	0.0491108	0.204469
AC122710.2|ENSG00000251365|lincRNA	3.17992	3.51087	0.0493497	0.205325
AL139021.2|ENSG00000258658|antisense	2.05487	3.15773	0.0493682	0.205325
AC020659.1|ENSG00000174171|antisense	3.11928	7.00068	0.0494716	0.205647
C2-AS1|ENSG00000281756|antisense	2.91205	4.11893	0.0495904	0.206033
AC245060.6|ENSG00000279278|lincRNA	1.4366	7.12626	0.0497808	0.206715
AL139099.3|ENSG00000258450|sense_intronic	2.13913	3.5337	0.0498319	0.206744
AC021491.4|ENSG00000275897|lincRNA	2.17229	4.83592	0.0498399	0.206744
AC004846.1|ENSG00000258376|antisense	-1.31651	6.3878	0.0498706	0.206763
AL662884.1|ENSG00000273333|3prime_overlapping_ncRNA	1.25676	3.7352	0.0499362	0.206927
TMC3-AS1|ENSG00000259343|antisense	-1.05885	5.25864	0.0499782	0.206993
AC007390.2|ENSG00000272054|sense_intronic	0.779924	6.99647	0.0500129	0.207028
CYP17A1-AS1|ENSG00000203886|antisense	-1.57534	2.53247	0.0501702	0.207559
AC105036.3|ENSG00000260269|processed_transcript	1.14381	5.5368	0.0501935	0.207559
AL133297.1|ENSG00000260954|sense_intronic	2.28739	3.35162	0.050432	0.208378
AC135279.3|ENSG00000277895|antisense	1.77756	3.99881	0.0504442	0.208378
RBMS3-AS3|ENSG00000235904|antisense	-1.72805	3.89279	0.0504714	0.208382
AC009120.4|ENSG00000260884|lincRNA	1.62646	4.91447	0.050657	0.209015
AL132712.2|ENSG00000258914|lincRNA	2.08235	4.66523	0.0506776	0.209015
LINC01320|ENSG00000228262|lincRNA	-2.49609	6.53967	0.0507392	0.209161
LINC01719|ENSG00000233396|lincRNA	1.86138	5.82145	0.0508154	0.209325
LINC01559|ENSG00000180861|lincRNA	5.13008	9.24634	0.0508318	0.209325
LINC01679|ENSG00000237989|lincRNA	2.37505	9.63656	0.0508698	0.209372
AL391427.1|ENSG00000224251|antisense	3.16517	5.33707	0.0509892	0.209649
AC008764.2|ENSG00000268087|lincRNA	-0.968002	6.19749	0.05099	0.209649
AC022144.1|ENSG00000267892|antisense	1.90219	7.67092	0.0510238	0.209679
AL121772.1|ENSG00000274414|lincRNA	2.27569	6.38218	0.0513132	0.210759
AC010761.6|ENSG00000267729|antisense	4.14726	2.92456	0.0514454	0.211033
AC064807.4|ENSG00000272024|lincRNA	1.58216	4.82253	0.0514522	0.211033
AC002563.1|ENSG00000255692|antisense	4.10682	2.90348	0.0514598	0.211033
AC024267.6|ENSG00000266642|antisense	3.02257	3.32345	0.0515283	0.211126
AC104938.1|ENSG00000260037|antisense	-0.975773	4.17496	0.0515358	0.211126
LINC02391|ENSG00000277851|lincRNA	-1.24639	3.61534	0.051649	0.211481
AP000757.1|ENSG00000254528|antisense	-1.67189	4.9653	0.0516862	0.211524
ZNF663P|ENSG00000215452|processed_transcript	-2.07381	3.99862	0.0517532	0.211689
AC004233.3|ENSG00000272079|lincRNA	2.77827	7.41918	0.0519071	0.212208
AC104118.1|ENSG00000271862|lincRNA	1.32872	6.14584	0.0519794	0.212395
LINC02195|ENSG00000236481|lincRNA	3.72586	6.27825	0.0521473	0.212971
AC135050.4|ENSG00000261124|antisense	2.67915	3.10458	0.0521874	0.213024
AL118522.1|ENSG00000276223|sense_intronic	-1.52873	4.53864	0.0522386	0.213124
AC068888.2|ENSG00000257475|sense_intronic	-1.03487	3.15413	0.0523263	0.213372
LINC00518|ENSG00000183674|lincRNA	6.8797	4.94514	0.0524421	0.213659
AC073896.4|ENSG00000258199|sense_overlapping	-0.853747	9.01251	0.0524506	0.213659
AC005537.1|ENSG00000232006|lincRNA	5.56665	5.93863	0.052496	0.213734
AC068790.3|ENSG00000269997|sense_intronic	1.6445	4.1163	0.0526122	0.214097
AC009299.3|ENSG00000235724|antisense	1.91194	4.06997	0.0527737	0.214437
VASH1-AS1|ENSG00000258301|lincRNA	-0.788462	6.99869	0.0527756	0.214437
SENCR|ENSG00000254703|antisense	-1.48692	6.62471	0.0527906	0.214437
AL160408.4|ENSG00000241475|lincRNA	6.59001	4.69374	0.0528307	0.214437
LINC02031|ENSG00000238837|lincRNA	6.92193	4.98608	0.0528588	0.214437
AP005131.2|ENSG00000267366|antisense	2.30116	3.68602	0.0528719	0.214437
AL732372.3|ENSG00000237094|lincRNA	1.89276	5.96239	0.0528853	0.214437
AC007405.2|ENSG00000235934|antisense	5.54303	3.84348	0.0529382	0.214542
AL359504.2|ENSG00000271576|lincRNA	-1.16373	6.07511	0.0530775	0.214996
STAG3L5P-PVRIG2P-PILRB|ENSG00000272752|processed_transcript	0.815249	8.74874	0.0532576	0.215616
KRT7-AS|ENSG00000257671|antisense	3.69634	9.48512	0.053349	0.215875
HCG20|ENSG00000228022|lincRNA	-1.19859	3.24715	0.0534074	0.216002
AC011287.1|ENSG00000229618|lincRNA	7.02809	5.07963	0.0534468	0.21602
AC010618.3|ENSG00000269439|lincRNA	-0.643993	6.55835	0.0534664	0.21602
AC007204.1|ENSG00000267268|lincRNA	-2.02036	2.68098	0.0535768	0.216266
AC006449.2|ENSG00000275532|antisense	-0.931026	4.96693	0.0535819	0.216266
AC087742.2|ENSG00000274363|lincRNA	1.60032	4.46112	0.0536293	0.216347
AL358852.1|ENSG00000278899|antisense	-0.849928	5.56161	0.0536926	0.216492
AL355472.3|ENSG00000236358|antisense	5.20279	3.59346	0.0537856	0.21672
AC008741.2|ENSG00000274925|lincRNA	0.969785	8.05445	0.053804	0.21672
AC125603.4|ENSG00000275898|lincRNA	-1.7638	2.6755	0.0540046	0.217393
AL035665.1|ENSG00000229771|lincRNA	3.68965	3.77643	0.054026	0.217393
AC018521.7|ENSG00000266821|lincRNA	2.6154	3.0662	0.0541047	0.2176
CEBPA-AS1|ENSG00000267296|antisense	-1.06139	8.23619	0.0541924	0.21772
RSF1-IT1|ENSG00000255409|sense_intronic	-1.2866	2.62775	0.0542074	0.21772
AL512590.3|ENSG00000255036|processed_transcript	-1.26083	4.21172	0.0542172	0.21772
AC018752.1|ENSG00000250015|lincRNA	-1.30709	3.05732	0.0543239	0.218039
AC078883.3|ENSG00000232788|antisense	1.35512	4.97328	0.0544184	0.218267
SLC9A3-AS1|ENSG00000225138|processed_transcript	2.03486	11.5635	0.054436	0.218267
AP001160.1|ENSG00000256690|antisense	1.10194	5.98461	0.0545204	0.218481
LINC02139|ENSG00000278214|lincRNA	-1.36185	3.493	0.0545444	0.218481
AL008628.1|ENSG00000261003|sense_overlapping	-1.42457	2.80158	0.0545996	0.218592
LINC01395|ENSG00000281097|lincRNA	6.58674	4.69275	0.0546698	0.218762
AC005332.5|ENSG00000267731|lincRNA	-1.1687	4.53542	0.0547703	0.218983
AC087203.3|ENSG00000270074|lincRNA	-1.70001	3.61138	0.0547804	0.218983
AC098828.3|ENSG00000234378|lincRNA	5.11228	3.52973	0.0549809	0.219674
AC097641.3|ENSG00000277728|antisense	1.05768	5.03845	0.0550837	0.21987
LINC01355|ENSG00000261326|lincRNA	1.00439	9.67938	0.055094	0.21987
LINC01003|ENSG00000261455|lincRNA	-0.745338	8.83672	0.0551132	0.21987
FARP1-AS1|ENSG00000231194|antisense	3.16896	3.50937	0.0552217	0.220192
AC007365.3|ENSG00000233694|lincRNA	4.93633	3.40837	0.0552695	0.220272
AC007613.1|ENSG00000262420|antisense	1.5087	4.91353	0.0553866	0.220627
AC020900.1|ENSG00000249180|antisense	4.22982	2.97995	0.055495	0.220948
AL034549.2|ENSG00000276073|lincRNA	1.18144	7.3578	0.055699	0.221649
AL731566.1|ENSG00000273891|antisense	1.13764	6.16786	0.0558384	0.22197
AC023043.4|ENSG00000274849|sense_intronic	2.08988	6.93982	0.0558754	0.22197
HDAC2-AS2|ENSG00000228624|antisense	1.22654	6.32021	0.0558803	0.22197
AC245884.11|ENSG00000275210|processed_transcript	-1.37636	2.67023	0.0558918	0.22197
AL354696.1|ENSG00000277662|sense_intronic	1.29891	5.52296	0.0560022	0.222297
LINC01993|ENSG00000204277|lincRNA	4.51892	4.37346	0.0560805	0.222497
AC069257.1|ENSG00000228028|antisense	4.17995	2.94841	0.056182	0.222788
LINC01238|ENSG00000237940|lincRNA	-1.1506	6.35061	0.0564133	0.223362
[truncated: 5,924 more rows]

## Sheet: DElncRNAs
logFC	logCPM	PValue	FDR
PGM5-AS1|ENSG00000224958|antisense	-9.3645	6.08454	1.06028e-63	8.40059e-60
AL031429.2|ENSG00000269933|sense_intronic	-7.64066	3.45118	2.16597e-55	8.58049e-52
ADAMTS9-AS2|ENSG00000241684|antisense	-5.7906	4.74202	2.86352e-46	7.56255e-43
HAND2-AS1|ENSG00000237125|antisense	-6.46738	7.23856	3.51033e-44	6.95308e-41
FRMD6-AS2|ENSG00000258537|lincRNA	-7.76221	4.65368	6.73667e-44	1.06749e-40
CARMN|ENSG00000249669|lincRNA	-5.52492	6.63143	3.07718e-43	3.82174e-40
AC012085.2|ENSG00000258274|antisense	-7.05762	5.19114	3.37652e-43	3.82174e-40
AC087516.2|ENSG00000259737|lincRNA	-7.66669	2.53913	5.9345e-41	5.87738e-38
AC027449.1|ENSG00000273348|lincRNA	-5.70881	3.27833	3.68416e-40	3.24329e-37
MIR497HG|ENSG00000267532|antisense	-4.14782	6.1593	2.77393e-37	2.19778e-34
MEF2C-AS1|ENSG00000248309|antisense	-5.11367	4.22061	5.68464e-36	4.09449e-33
ACTA2-AS1|ENSG00000180139|antisense	-5.18127	6.82909	7.44056e-36	4.91263e-33
AC005180.2|ENSG00000267505|lincRNA	-5.58154	4.33885	4.37489e-35	2.66633e-32
AC103740.1|ENSG00000259370|antisense	-5.66672	5.12618	2.46632e-34	1.39576e-31
AC011472.4|ENSG00000273733|antisense	-3.9004	4.66368	1.20721e-31	6.37651e-29
LINC01197|ENSG00000248441|lincRNA	-4.47893	5.48305	2.32825e-31	1.15292e-28
AC005062.1|ENSG00000243004|sense_overlapping	-4.75583	5.50361	6.09956e-31	2.84275e-28
JAZF1-AS1|ENSG00000234336|antisense	-4.68703	3.6916	9.99344e-31	4.39878e-28
AC079789.1|ENSG00000261672|lincRNA	-6.07871	2.73347	2.87942e-30	1.20072e-27
MRGPRF-AS1|ENSG00000256508|antisense	-5.44192	3.44421	3.33271e-29	1.32025e-26
NAV2-AS2|ENSG00000254453|antisense	-5.98038	3.19499	2.33978e-28	8.82764e-26
AC002398.2|ENSG00000267328|antisense	-5.73879	3.07787	1.08624e-27	3.91194e-25
LINC02078|ENSG00000267719|lincRNA	-4.68335	2.93193	3.03344e-27	1.04495e-24
CLRN1-AS1|ENSG00000239265|antisense	-5.83497	3.01373	9.00446e-26	2.9726e-23
AC126773.2|ENSG00000260577|antisense	-3.78108	7.21935	1.12067e-25	3.55164e-23
AP001107.5|ENSG00000254510|processed_transcript	-5.35393	5.74864	2.75327e-25	8.39007e-23
LINC00924|ENSG00000259134|lincRNA	-4.8899	4.01468	3.92287e-25	1.15114e-22
AC018647.1|ENSG00000227544|lincRNA	-3.79928	3.83713	9.95189e-25	2.81603e-22
AC107959.1|ENSG00000245025|antisense	-3.38535	5.83402	6.39695e-24	1.74769e-21
AP003071.4|ENSG00000261625|sense_overlapping	-4.69043	5.7696	1.35307e-23	3.57347e-21
A2M-AS1|ENSG00000245105|antisense	-3.52255	5.9382	9.02771e-23	2.30731e-20
HID1-AS1|ENSG00000263586|antisense	-4.04276	3.01193	2.7236e-22	6.74346e-20
ADAMTS9-AS1|ENSG00000241158|antisense	-5.36245	5.54693	3.16883e-22	7.60806e-20
LINC01358|ENSG00000237352|lincRNA	-4.64974	3.74378	4.97769e-22	1.15995e-19
AC053503.4|ENSG00000234638|antisense	-6.75113	2.98101	1.45306e-21	3.28932e-19
AC011503.1|ENSG00000269289|antisense	-5.11679	4.44519	2.69916e-21	5.94041e-19
AC087286.2|ENSG00000259367|antisense	-4.58234	3.09609	1.61544e-20	3.45923e-18
MIR133A1HG|ENSG00000265142|antisense	-3.93304	3.04109	3.90066e-20	8.13288e-18
MAGI2-AS3|ENSG00000234456|processed_transcript	-3.9846	8.27983	4.76778e-20	9.68593e-18
AL445426.1|ENSG00000231246|lincRNA	-4.98542	2.62955	7.70321e-20	1.52581e-17
LINC01489|ENSG00000255727|lincRNA	-5.25306	2.953	8.68971e-20	1.67923e-17
AC087521.1|ENSG00000244953|lincRNA	-4.98163	4.56511	1.11829e-19	2.10958e-17
AC005180.1|ENSG00000267405|lincRNA	-5.20385	3.67657	1.84991e-19	3.40857e-17
AC074286.1|ENSG00000236501|lincRNA	-4.00137	3.35745	3.79009e-19	6.82475e-17
AC107067.1|ENSG00000246375|lincRNA	-4.68892	3.94543	5.15855e-19	9.08249e-17
LINC02202|ENSG00000245812|lincRNA	-3.82121	4.49043	6.67815e-19	1.15024e-16
AC025431.1|ENSG00000259285|antisense	-5.02351	2.61575	7.75585e-19	1.30744e-16
AC092376.2|ENSG00000277954|antisense	-4.22916	5.85848	1.13193e-18	1.8684e-16
CADM3-AS1|ENSG00000225670|antisense	-5.07904	5.09915	2.29505e-18	3.71096e-16
AC004637.1|ENSG00000267304|antisense	-5.17233	2.92547	5.63357e-18	8.92696e-16
AC013553.3|ENSG00000277351|antisense	-3.95854	3.57763	6.47808e-18	1.00639e-15
AL139339.1|ENSG00000234699|antisense	-3.91167	3.74655	1.15647e-17	1.76206e-15
AC092162.2|ENSG00000230552|lincRNA	-4.04441	3.43225	4.54422e-17	6.79318e-15
AP000802.1|ENSG00000247416|antisense	-5.07582	2.9354	4.47186e-16	6.56121e-14
AC011247.1|ENSG00000231367|lincRNA	-4.04901	4.52229	6.20717e-16	8.94171e-14
MBNL1-AS1|ENSG00000229619|antisense	-3.42055	8.85103	6.60891e-16	9.35043e-14
Z97989.1|ENSG00000255389|antisense	-2.82898	6.31319	7.34934e-16	1.02156e-13
AL135960.1|ENSG00000226252|antisense	-3.72499	3.36569	1.17063e-15	1.59912e-13
HSPC324|ENSG00000228401|antisense	-3.67902	3.53144	2.2406e-15	3.00886e-13
AL049838.1|ENSG00000259969|sense_overlapping	-4.02047	5.668	2.52122e-15	3.32927e-13
AC024337.2|ENSG00000273771|lincRNA	-4.28516	4.80401	3.98147e-15	5.17135e-13
AP003548.1|ENSG00000253105|lincRNA	-5.17786	2.54589	6.75326e-15	8.63001e-13
AC027682.6|ENSG00000276075|antisense	-3.22557	4.81848	8.86011e-15	1.11426e-12
AC093010.3|ENSG00000259976|3prime_overlapping_ncRNA	-2.94522	9.77381	9.92696e-15	1.22893e-12
AC020634.1|ENSG00000273123|antisense	-3.95524	3.09845	1.74873e-14	2.13157e-12
PGM5P4-AS1|ENSG00000231943|lincRNA	-5.43438	2.68937	4.06285e-14	4.87726e-12
DKFZP434A062|ENSG00000262075|lincRNA	-4.06596	2.90908	4.70681e-14	5.56598e-12
AL445423.1|ENSG00000272823|lincRNA	-4.16744	3.38864	5.64749e-14	6.58016e-12
AC092667.1|ENSG00000230393|antisense	-5.37066	2.84974	1.09459e-13	1.25688e-11
WT1-AS|ENSG00000183242|antisense	-4.85852	6.55471	1.45802e-13	1.65027e-11
LINC01016|ENSG00000249346|lincRNA	-5.37959	4.28162	1.79752e-13	2.00589e-11
AC136475.1|ENSG00000251661|antisense	-3.0558	5.96814	3.96517e-13	4.36334e-11
BX276092.9|ENSG00000281852|lincRNA	-4.00365	2.82781	4.15665e-13	4.51139e-11
LINC00506|ENSG00000281392|lincRNA	-3.90994	3.87118	4.33025e-13	4.6363e-11
AC010336.5|ENSG00000269139|processed_transcript	-4.35435	2.73942	4.4479e-13	4.69876e-11
LINC00211|ENSG00000237803|lincRNA	-4.23274	2.55924	5.00054e-13	5.21306e-11
AC012603.1|ENSG00000271849|lincRNA	-2.73121	4.36577	7.1397e-13	7.34648e-11
AC087477.2|ENSG00000259275|lincRNA	-3.82353	6.27831	9.14222e-13	9.27353e-11
CCND2-AS1|ENSG00000256164|antisense	-3.78752	3.96262	9.24661e-13	9.27353e-11
AC067750.1|ENSG00000272631|antisense	-2.36235	7.05357	9.55911e-13	9.4671e-11
AC093278.2|ENSG00000261269|sense_overlapping	-2.87074	7.43901	1.27224e-12	1.24444e-10
AC121247.1|ENSG00000225399|lincRNA	-3.28744	3.58557	1.5687e-12	1.51571e-10
LINC00908|ENSG00000263812|lincRNA	-4.09743	6.19073	1.64687e-12	1.57207e-10
AJ011932.1|ENSG00000274248|lincRNA	-4.59355	3.31541	1.81344e-12	1.71046e-10
ZNF582-AS1|ENSG00000267454|lincRNA	-3.65894	5.437	1.83545e-12	1.71086e-10
AL137026.1|ENSG00000229116|lincRNA	-4.19225	2.8817	2.02971e-12	1.86993e-10
AC026904.1|ENSG00000233858|lincRNA	-3.9182	2.90625	2.74083e-12	2.49605e-10
CTD-2270F17.1|ENSG00000253647|antisense	-4.49286	2.77294	2.87642e-12	2.58976e-10
LINC01140|ENSG00000267272|lincRNA	-3.4275	5.68024	3.37016e-12	3.0002e-10
AC005746.2|ENSG00000267131|antisense	-3.3895	2.87773	3.62248e-12	3.18899e-10
LINC02447|ENSG00000245468|lincRNA	-3.03939	4.78327	3.67886e-12	3.20303e-10
AC007541.1|ENSG00000260329|antisense	-3.086	6.37207	4.07571e-12	3.50998e-10
RERG-IT1|ENSG00000256650|sense_intronic	-4.52986	2.70113	4.54042e-12	3.86815e-10
AC048382.5|ENSG00000275120|antisense	-2.74841	3.62843	5.01588e-12	4.22774e-10
AF001548.1|ENSG00000263065|antisense	-3.65842	3.53954	5.76117e-12	4.80481e-10
AP003071.3|ENSG00000261276|antisense	-4.21201	2.55605	6.91079e-12	5.70356e-10
AC007998.3|ENSG00000267583|lincRNA	-3.24271	4.15442	7.21302e-12	5.89162e-10
AC073636.1|ENSG00000227098|lincRNA	-3.79848	2.57259	1.04915e-11	8.48202e-10
AC009806.1|ENSG00000254847|lincRNA	-3.17038	3.56897	1.25078e-11	1.00101e-09
AL021408.1|ENSG00000236166|lincRNA	-4.48477	3.10294	1.32669e-11	1.05114e-09
HCG23|ENSG00000228962|antisense	-3.80667	4.00994	1.34868e-11	1.05798e-09
C20orf166-AS1|ENSG00000174403|antisense	-4.12125	5.06565	2.41196e-11	1.87353e-09
AL365214.2|ENSG00000226440|antisense	-3.61909	3.54871	2.96734e-11	2.28255e-09
AL008718.2|ENSG00000273287|lincRNA	-3.24246	3.51373	3.19358e-11	2.40979e-09
LINC01936|ENSG00000235997|lincRNA	-3.70874	4.57188	3.89967e-11	2.91482e-09
AC002451.1|ENSG00000231170|antisense	-4.28709	2.99181	4.30982e-11	3.19128e-09
CEBPB-AS1|ENSG00000277449|antisense	-2.54928	6.6912	6.66182e-11	4.88718e-09
SOCS2-AS1|ENSG00000246985|processed_transcript	-3.39084	7.60208	7.81614e-11	5.6814e-09
LINC00989|ENSG00000250334|lincRNA	-4.00295	3.28244	7.93481e-11	5.71522e-09
AC145124.1|ENSG00000255495|antisense	-3.31724	4.24521	8.11797e-11	5.79447e-09
AC147067.2|ENSG00000272783|lincRNA	-3.38219	3.39186	1.06426e-10	7.52872e-09
AP001363.2|ENSG00000257058|antisense	-2.95763	3.92861	1.75379e-10	1.22967e-08
AC012073.1|ENSG00000271936|antisense	3.72649	8.28908	1.79408e-10	1.24688e-08
AC027237.4|ENSG00000259645|sense_intronic	-3.19225	3.0881	2.15067e-10	1.48172e-08
LINC02310|ENSG00000258808|lincRNA	-4.66837	3.40362	2.19365e-10	1.4983e-08
AC026471.2|ENSG00000260625|antisense	-2.62495	4.85747	2.24483e-10	1.52015e-08
AL662860.1|ENSG00000229274|lincRNA	-3.9819	2.78718	2.57216e-10	1.72705e-08
EMX2OS|ENSG00000229847|antisense	-4.34123	9.79558	3.04476e-10	2.0272e-08
LINC01352|ENSG00000238078|lincRNA	-3.5421	3.40086	3.41189e-10	2.2527e-08
LINC01829|ENSG00000236780|lincRNA	-3.5941	4.15597	4.42404e-10	2.89683e-08
AL109741.3|ENSG00000260940|sense_overlapping	-3.24063	2.8733	6.09829e-10	3.96039e-08
PTPRD-AS1|ENSG00000225706|lincRNA	-4.62668	4.48344	6.28793e-10	4.05035e-08
AP001189.3|ENSG00000254810|lincRNA	-3.54357	3.99418	8.58595e-10	5.486e-08
EPB41L4A-AS1|ENSG00000224032|lincRNA	-2.158	10.4933	9.14902e-10	5.79902e-08
MIR100HG|ENSG00000255248|processed_transcript	-3.40153	9.57703	1.08478e-09	6.82119e-08
AP001471.1|ENSG00000227438|antisense	-3.74838	2.58898	1.35713e-09	8.46659e-08
AC005070.3|ENSG00000272918|antisense	-2.01266	5.6559	1.74642e-09	1.08101e-07
AC005165.1|ENSG00000223561|lincRNA	-4.56461	4.24524	2.3942e-09	1.46273e-07
LINC00702|ENSG00000233117|lincRNA	-3.51734	6.21335	2.40004e-09	1.46273e-07
AL023806.1|ENSG00000270638|lincRNA	-2.43323	3.96274	4.52441e-09	2.71567e-07
AC012409.3|ENSG00000277135|lincRNA	-3.76116	3.69705	4.58044e-09	2.72323e-07
RAP2C-AS1|ENSG00000232160|antisense	-2.26597	6.79734	4.60574e-09	2.72323e-07
AC025809.1|ENSG00000267662|antisense	-3.74318	2.7849	4.86338e-09	2.85426e-07
AC092802.1|ENSG00000226026|antisense	-2.5807	3.89541	5.03263e-09	2.93187e-07
AL031658.1|ENSG00000226239|antisense	-3.00651	3.63268	5.09236e-09	2.94502e-07
AC112715.1|ENSG00000224132|lincRNA	-3.63373	3.07655	5.21675e-09	2.9951e-07
AC010976.2|ENSG00000272789|antisense	-3.22021	4.39585	5.55609e-09	3.14435e-07
AC027237.3|ENSG00000259426|antisense	-2.43147	6.04885	7.83402e-09	4.40205e-07
AC026691.1|ENSG00000270021|antisense	-2.20495	5.85955	8.27179e-09	4.61531e-07
LOH12CR2|ENSG00000205791|lincRNA	-2.25426	5.95632	9.17312e-09	5.08242e-07
PCOLCE-AS1|ENSG00000224729|antisense	-2.71987	4.48752	9.5935e-09	5.27842e-07
AL158847.1|ENSG00000241720|antisense	-4.02884	2.72677	9.8166e-09	5.36393e-07
AC079148.1|ENSG00000260331|lincRNA	-2.25959	4.51939	1.09092e-08	5.92013e-07
AP001922.6|ENSG00000255434|sense_intronic	-2.74289	3.52492	1.11932e-08	6.03289e-07
AL133346.1|ENSG00000227220|antisense	-3.74203	3.26846	1.17014e-08	6.26421e-07
AC009812.1|ENSG00000251867|antisense	-2.77127	6.14088	1.17941e-08	6.27143e-07
AP000911.3|ENSG00000254648|lincRNA	-3.11676	2.70213	1.43896e-08	7.60058e-07
C20orf203|ENSG00000198547|lincRNA	-2.89646	3.58015	1.46737e-08	7.69932e-07
AC239809.3|ENSG00000227733|lincRNA	-3.24776	3.8945	1.48112e-08	7.72032e-07
AL158163.2|ENSG00000278601|antisense	-2.32039	4.08599	1.51279e-08	7.83388e-07
CCDC144NL-AS1|ENSG00000233098|antisense	-3.68206	7.2189	1.68941e-08	8.6917e-07
LINC01990|ENSG00000273125|lincRNA	-3.00954	3.28064	1.78999e-08	9.14974e-07
AC007495.1|ENSG00000246379|lincRNA	-4.00912	3.10096	1.81002e-08	9.19281e-07
C1orf229|ENSG00000221953|lincRNA	-3.20941	4.22016	1.8714e-08	9.44402e-07
AC005618.1|ENSG00000272070|lincRNA	-2.96568	5.02541	1.95552e-08	9.80605e-07
DNM3OS|ENSG00000230630|antisense	-3.01901	8.00342	2.76572e-08	1.37816e-06
AC092117.1|ENSG00000276791|lincRNA	-2.20098	6.66648	3.08213e-08	1.52623e-06
AL390728.5|ENSG00000232347|lincRNA	-2.89296	2.76311	3.15185e-08	1.55106e-06
FLJ27354|ENSG00000231999|antisense	-2.13623	5.72015	3.30988e-08	1.61878e-06
CPEB1-AS1|ENSG00000259462|antisense	-3.31029	3.14082	3.47241e-08	1.68784e-06
AC000403.1|ENSG00000278727|lincRNA	-2.61264	5.77057	5.22031e-08	2.52198e-06
AC093424.1|ENSG00000270457|lincRNA	-3.10602	3.02728	6.5551e-08	3.12868e-06
AL353746.1|ENSG00000260412|sense_overlapping	-4.8794	4.64665	6.75563e-08	3.20508e-06
AC135803.1|ENSG00000272864|lincRNA	-2.84656	5.11704	7.1987e-08	3.39496e-06
AL731557.1|ENSG00000225936|antisense	-3.53883	2.53194	8.02443e-08	3.76198e-06
AC019193.2|ENSG00000272784|lincRNA	-2.79286	3.33674	8.83599e-08	4.11809e-06
AC092718.4|ENSG00000261061|sense_intronic	3.35679	10.4285	9.40458e-08	4.35745e-06
AL392048.1|ENSG00000277684|antisense	-3.22958	2.88394	9.8401e-08	4.53274e-06
AC080038.1|ENSG00000274565|antisense	-2.82156	6.02112	1.17925e-07	5.36965e-06
AC027307.3|ENSG00000268798|lincRNA	-2.44402	5.01553	1.21259e-07	5.4899e-06
AC090825.1|ENSG00000259363|lincRNA	-2.83401	4.76403	1.22393e-07	5.50977e-06
IGFBP7-AS1|ENSG00000245067|antisense	-2.96878	3.44606	1.54042e-07	6.8566e-06
AC136475.2|ENSG00000254910|antisense	-2.28423	5.818	1.68053e-07	7.43004e-06
AC079630.1|ENSG00000225342|antisense	-3.23873	4.86742	1.68801e-07	7.43004e-06
AC011481.2|ENSG00000267282|antisense	-2.16488	4.18384	2.11264e-07	9.19697e-06
AC024270.5|ENSG00000260608|antisense	-2.59444	3.14315	2.23092e-07	9.65604e-06
AC007671.1|ENSG00000274624|sense_intronic	-3.12889	2.98324	2.24247e-07	9.65604e-06
AC016396.2|ENSG00000261076|lincRNA	-3.15364	2.50933	2.71282e-07	1.16182e-05
AC010226.1|ENSG00000249249|antisense	-2.00219	5.6672	2.84624e-07	1.21241e-05
AC100803.3|ENSG00000271959|antisense	-2.65345	4.80253	2.92159e-07	1.23562e-05
CDKN2B-AS1|ENSG00000240498|antisense	4.66727	8.86092	2.93194e-07	1.23562e-05
AC131097.4|ENSG00000235151|lincRNA	-3.47367	3.33399	2.97364e-07	1.24657e-05
ACVR2B-AS1|ENSG00000229589|antisense	-2.20483	6.76497	3.27399e-07	1.36525e-05
AL139351.1|ENSG00000276923|lincRNA	-3.7183	4.22048	3.43794e-07	1.42612e-05
AC013489.1|ENSG00000173867|processed_transcript	-2.35529	4.14229	3.6665e-07	1.50516e-05
TFAP2A-AS1|ENSG00000229950|antisense	4.10124	7.21761	3.86646e-07	1.57907e-05
AL355297.4|ENSG00000271551|antisense	-2.08609	4.5256	3.93816e-07	1.60011e-05
AL158211.1|ENSG00000261671|lincRNA	-2.77374	4.14724	3.97671e-07	1.60753e-05
AC027288.3|ENSG00000257894|lincRNA	-2.91417	5.48865	4.22164e-07	1.69787e-05
AL583856.2|ENSG00000271967|lincRNA	-2.26885	4.03346	4.40769e-07	1.76374e-05
AL023803.2|ENSG00000274825|lincRNA	5.1706	6.21257	4.46843e-07	1.77907e-05
ZIM2-AS1|ENSG00000269793|antisense	-3.70132	3.17508	4.9629e-07	1.96605e-05
HSD52|ENSG00000224609|processed_transcript	-3.33034	2.59095	5.15012e-07	2.03007e-05
AL121890.5|ENSG00000278816|lincRNA	-2.65839	3.17391	5.19412e-07	2.03728e-05
AP000911.1|ENSG00000204241|lincRNA	-2.97629	4.26329	5.48446e-07	2.10487e-05
AL450003.2|ENSG00000234779|antisense	-3.32394	4.11361	5.49758e-07	2.10487e-05
AL391807.1|ENSG00000230910|antisense	-3.90425	3.01868	5.49928e-07	2.10487e-05
AC096921.2|ENSG00000261468|sense_overlapping	-2.39172	5.64871	5.53963e-07	2.11012e-05
CTD-3080P12.3|ENSG00000249201|antisense	-3.87913	2.69312	5.74147e-07	2.17654e-05
LINC02266|ENSG00000272727|lincRNA	-3.72878	2.74357	6.00026e-07	2.26381e-05
AC005383.1|ENSG00000275024|antisense	-2.65878	3.969	6.03554e-07	2.26633e-05
WDFY3-AS2|ENSG00000180769|processed_transcript	-2.12844	7.2176	6.36949e-07	2.37258e-05
AC129492.4|ENSG00000266824|lincRNA	-2.50867	2.95123	6.39584e-07	2.37258e-05
AC120498.10|ENSG00000277010|antisense	-3.83678	2.8837	6.40833e-07	2.37258e-05
TMEM72-AS1|ENSG00000224812|antisense	-2.66011	3.13505	7.79684e-07	2.85993e-05
FAM53B-AS1|ENSG00000233334|antisense	-2.46164	2.82201	8.01052e-07	2.92476e-05
AC134312.1|ENSG00000205037|lincRNA	-3.003	3.0772	8.34815e-07	3.03405e-05
AC087477.5|ENSG00000259542|lincRNA	-3.37011	3.05455	8.63057e-07	3.12238e-05
LDLRAD4-AS1|ENSG00000267690|antisense	-4.18232	2.62151	9.12859e-07	3.27266e-05
PGM5P3-AS1|ENSG00000277631|lincRNA	-4.60521	2.96022	9.28046e-07	3.31212e-05
AC051619.4|ENSG00000259519|antisense	-2.74666	2.72262	1.0501e-06	3.73092e-05
AL049555.1|ENSG00000261116|sense_overlapping	6.32921	11.709	1.06387e-06	3.76296e-05
FAM66C|ENSG00000226711|antisense	-2.41092	6.33629	1.07923e-06	3.78351e-05
AL139022.2|ENSG00000272158|antisense	-2.44179	3.74883	1.10252e-06	3.84581e-05
AC099850.3|ENSG00000265415|antisense	4.51262	8.47592	1.10671e-06	3.84581e-05
LINC01765|ENSG00000233730|lincRNA	-4.04818	3.17888	1.20378e-06	4.16486e-05
AL109741.1|ENSG00000225938|antisense	-2.66929	3.49733	1.22173e-06	4.20859e-05
AC004543.1|ENSG00000237921|lincRNA	-2.87603	2.82924	1.28855e-06	4.41957e-05
LINC01579|ENSG00000258754|lincRNA	-3.49393	5.21035	1.3695e-06	4.67696e-05
AP002761.3|ENSG00000257038|antisense	-2.29596	4.83503	1.45293e-06	4.94058e-05
AP001627.1|ENSG00000225731|antisense	-2.79271	2.58303	1.46888e-06	4.97349e-05
AL109811.2|ENSG00000230337|antisense	4.23328	6.1563	1.49331e-06	5.0262e-05
AC068831.3|ENSG00000258384|antisense	3.09634	5.54806	1.49714e-06	5.0262e-05
AP000251.1|ENSG00000237594|antisense	5.89146	7.57007	1.59248e-06	5.32372e-05
AC005041.2|ENSG00000272183|antisense	4.81669	6.1644	1.8261e-06	6.05363e-05
AL513217.1|ENSG00000223774|antisense	-3.18534	3.21126	1.86903e-06	6.14453e-05
FAM66D|ENSG00000255052|antisense	-2.82935	3.73822	1.90991e-06	6.21639e-05
AC096536.3|ENSG00000242396|antisense	4.83701	5.40244	1.91739e-06	6.21639e-05
AC108860.2|ENSG00000261437|antisense	3.93081	8.11816	1.92227e-06	6.21639e-05
DSG2-AS1|ENSG00000264859|antisense	5.0803	5.60167	2.05612e-06	6.62223e-05
AC100861.1|ENSG00000246582|processed_transcript	2.99416	8.75337	2.07656e-06	6.66097e-05
LINC00511|ENSG00000227036|lincRNA	3.84159	11.9923	2.22846e-06	7.09079e-05
AC098829.1|ENSG00000249252|antisense	-2.83122	3.06227	2.35342e-06	7.45845e-05
PCAT19|ENSG00000267107|lincRNA	-2.50111	8.31708	2.58255e-06	8.152e-05
LYPLAL1-AS1|ENSG00000228063|antisense	-2.60569	3.57732	2.70119e-06	8.42581e-05
AC025419.1|ENSG00000250748|lincRNA	-3.37404	3.21846	2.76827e-06	8.60116e-05
AC025176.1|ENSG00000250081|lincRNA	6.18864	5.93981	2.80326e-06	8.67586e-05
LINC01359|ENSG00000226891|processed_transcript	-2.2525	4.48031	3.0255e-06	9.32724e-05
AC011444.3|ENSG00000267299|antisense	-3.19779	2.49295	3.11016e-06	9.50922e-05
DNM1P35|ENSG00000246877|antisense	-2.04396	5.88291	3.11257e-06	9.50922e-05
LINC01778|ENSG00000223382|lincRNA	-3.52985	3.59398	3.12053e-06	9.50922e-05
AC008763.1|ENSG00000268204|antisense	5.66978	6.93642	3.21997e-06	9.77465e-05
AC091057.3|ENSG00000269974|lincRNA	3.53666	6.29372	3.29939e-06	9.9775e-05
AC109809.1|ENSG00000259372|lincRNA	-3.22049	2.92442	3.60323e-06	0.000108549
AC018529.1|ENSG00000275178|antisense	-2.9147	3.43807	4.19669e-06	0.000125948
AP001347.1|ENSG00000224905|antisense	-2.71905	6.58035	4.38716e-06	0.000131168
AC103974.1|ENSG00000254966|antisense	-2.58678	4.33137	4.41264e-06	0.000131434
AP004609.3|ENSG00000278376|lincRNA	-2.06218	6.70102	4.46849e-06	0.000132599
LINC01588|ENSG00000214900|lincRNA	3.75358	8.13604	4.71143e-06	0.000139286
CCND2-AS2|ENSG00000255920|antisense	-3.40825	2.5069	4.74961e-06	0.000139893
AL034405.1|ENSG00000235189|antisense	-2.85701	2.67962	5.00433e-06	0.000146849
FGF14-AS2|ENSG00000272143|lincRNA	-2.90045	6.1456	5.24898e-06	0.00015346
AL022318.1|ENSG00000235209|lincRNA	-3.29031	2.76999	5.48935e-06	0.000159898
AC011825.4|ENSG00000265008|antisense	-2.50386	3.39597	5.60744e-06	0.000162739
AL445231.1|ENSG00000236137|antisense	3.40526	6.29297	5.73174e-06	0.000165739
AC025165.1|ENSG00000224713|antisense	-2.64538	4.73216	5.86994e-06	0.000169118
AC104083.1|ENSG00000260244|sense_overlapping	-2.39152	8.6848	6.02585e-06	0.000172674
AC107952.2|ENSG00000272343|lincRNA	-2.27087	5.53744	6.03695e-06	0.000172674
NEXN-AS1|ENSG00000235927|antisense	-2.33157	3.83622	6.29336e-06	0.000179361
AL356055.1|ENSG00000270040|sense_intronic	-2.46612	2.76863	7.46157e-06	0.000211136
AC092807.2|ENSG00000272691|lincRNA	-2.51371	3.15222	7.49599e-06	0.000211355
AC105942.1|ENSG00000235501|antisense	-2.36345	8.17043	7.72275e-06	0.000216976
AC128688.2|ENSG00000261488|antisense	4.19674	8.04109	7.86328e-06	0.000220144
AL139220.2|ENSG00000230615|lincRNA	-2.44577	6.70056	8.40568e-06	0.000234501
SERTAD4-AS1|ENSG00000203706|antisense	-2.48862	8.30507	8.98447e-06	0.000249768
AC120049.1|ENSG00000267414|lincRNA	-2.23346	5.968	9.14118e-06	0.000253236
C2orf48|ENSG00000163009|lincRNA	5.2884	7.70951	9.20688e-06	0.000254168
DKFZp779M0652|ENSG00000205106|lincRNA	-2.57611	3.83633	9.67608e-06	0.000265272
AC103736.1|ENSG00000254427|lincRNA	-3.0863	3.92496	1.00633e-05	0.000273992
AC002116.2|ENSG00000267698|antisense	2.80458	6.90038	1.04224e-05	0.000282798
Z98885.2|ENSG00000260613|lincRNA	-2.4408	3.06851	1.07841e-05	0.000290621
AL583810.1|ENSG00000258593|lincRNA	6.43414	4.55362	1.10409e-05	0.000296531
LINC01563|ENSG00000236819|lincRNA	-3.7253	3.19321	1.11261e-05	0.000296894
OXCT1-AS1|ENSG00000248668|processed_transcript	-2.19061	4.91442	1.11293e-05	0.000296894
AC084855.1|ENSG00000254744|antisense	-2.84983	3.04183	1.15104e-05	0.000303989
AC010931.2|ENSG00000248540|lincRNA	-3.15782	4.71088	1.19902e-05	0.000315608
AC093390.1|ENSG00000232057|antisense	-3.81515	2.8765	1.23426e-05	0.00032381
TBX2-AS1|ENSG00000267280|antisense	-2.58146	6.00054	1.24923e-05	0.000326656
AP001922.5|ENSG00000255326|antisense	-2.39271	3.68899	1.26058e-05	0.00032854
AC025162.2|ENSG00000273973|sense_intronic	-2.20388	3.71197	1.28413e-05	0.000333578
AP000255.1|ENSG00000273091|lincRNA	-2.08626	4.05556	1.31115e-05	0.000339485
AC123912.4|ENSG00000268555|lincRNA	-4.23236	4.06038	1.33542e-05	0.000344641
AP000662.2|ENSG00000254602|sense_overlapping	-2.28068	5.59256	1.34387e-05	0.000345698
AL512413.1|ENSG00000272088|lincRNA	7.80039	5.78872	1.38551e-05	0.000355255
AC114284.1|ENSG00000248927|lincRNA	-2.78049	3.8363	1.40821e-05	0.000359912
CDKN2A-AS1|ENSG00000224854|lincRNA	6.42567	6.12872	1.48611e-05	0.000377387
AC017104.1|ENSG00000224376|processed_transcript	-2.11201	6.01184	1.50814e-05	0.000381758
LINC01572|ENSG00000261008|lincRNA	3.68314	6.66092	1.52914e-05	0.00038584
AC006012.1|ENSG00000234215|lincRNA	-3.74565	2.47012	1.59017e-05	0.000399654
AC022211.3|ENSG00000265800|sense_intronic	4.26797	5.31563	1.60895e-05	0.000402135
AC024884.2|ENSG00000276272|lincRNA	6.59367	4.69866	1.68533e-05	0.0004199
TMPO-AS1|ENSG00000257167|antisense	2.74192	9.80324	1.87409e-05	0.000465468
AC063944.3|ENSG00000272597|lincRNA	-2.95333	3.30638	1.91205e-05	0.000473209
LINC00840|ENSG00000226808|lincRNA	-3.0002	3.07505	1.94059e-05	0.000477494
MIR9-3HG|ENSG00000255571|lincRNA	6.5881	12.2107	2.12149e-05	0.000518782
AL357078.3|ENSG00000272506|lincRNA	-2.3951	2.96741	2.14733e-05	0.000523487
AL031651.2|ENSG00000277829|sense_intronic	-2.79823	3.16002	2.26848e-05	0.000551325
AC025271.4|ENSG00000276772|lincRNA	-3.00255	3.2933	2.2901e-05	0.000554876
AL160313.1|ENSG00000247970|lincRNA	-2.22783	3.28973	2.4849e-05	0.000598414
NR2F2-AS1|ENSG00000247809|antisense	-2.68671	6.37201	2.55263e-05	0.000612862
TYMSOS|ENSG00000176912|processed_transcript	3.33375	8.05118	2.6702e-05	0.000639155
DARS-AS1|ENSG00000231890|antisense	3.20944	7.52656	2.71378e-05	0.000645683
AC105384.1|ENSG00000249706|sense_intronic	-2.6392	2.78281	2.82994e-05	0.000671305
AP003973.2|ENSG00000271390|lincRNA	-3.36395	2.66619	2.90344e-05	0.000686686
AC016757.1|ENSG00000186235|processed_transcript	-2.55626	5.45073	3.04516e-05	0.00071806
AL162426.1|ENSG00000279571|lincRNA	-2.5967	2.73393	3.08919e-05	0.00072628
AC008752.2|ENSG00000267289|lincRNA	-2.61721	3.48155	3.16305e-05	0.000741445
AC012511.1|ENSG00000272564|lincRNA	-2.75984	3.00338	3.37179e-05	0.000785726
AC023154.1|ENSG00000248115|antisense	-2.52205	3.26061	3.46217e-05	0.000804422
AL133215.2|ENSG00000273162|lincRNA	2.72734	6.84795	3.52308e-05	0.000816179
FAM225B|ENSG00000225684|lincRNA	-2.50197	5.33973	3.58814e-05	0.000828829
AC009495.3|ENSG00000235192|lincRNA	3.22038	5.51402	3.73668e-05	0.00086063
AC124319.1|ENSG00000262979|sense_intronic	7.58685	5.58938	3.88681e-05	0.000892614
AL450992.2|ENSG00000234614|antisense	4.87089	9.14411	4.02197e-05	0.000918331
LINC00092|ENSG00000225194|lincRNA	-2.89359	5.68225	4.10246e-05	0.000934017
AC015908.3|ENSG00000264016|lincRNA	-2.56017	4.32232	4.19959e-05	0.000953392
AC106881.1|ENSG00000271474|antisense	-3.06692	4.49557	4.22077e-05	0.000955461
C9orf163|ENSG00000196366|lincRNA	3.0517	6.13234	4.36556e-05	0.000985423
AC079610.1|ENSG00000196096|lincRNA	-2.57121	3.05636	4.39265e-05	0.00098872
AC025259.3|ENSG00000259884|lincRNA	-2.76692	6.29974	4.64388e-05	0.00104231
AC067817.2|ENSG00000253829|antisense	-2.18134	3.59551	4.77112e-05	0.00106359
AL360219.1|ENSG00000273264|lincRNA	-2.61189	3.61898	4.77897e-05	0.00106359
AC121757.1|ENSG00000257829|antisense	8.55063	6.50102	4.88732e-05	0.00107943
ZNF790-AS1|ENSG00000267254|antisense	-2.52131	5.78408	4.89101e-05	0.00107943
AC109466.1|ENSG00000241956|antisense	-2.72856	2.782	4.99781e-05	0.00109993
AC109309.1|ENSG00000224513|antisense	-3.98086	3.05442	5.09224e-05	0.00111761
AL603910.1|ENSG00000223821|antisense	-2.08203	3.60634	5.23201e-05	0.00114196
KIAA0087|ENSG00000122548|lincRNA	-4.17847	3.98716	5.26349e-05	0.00114568
AL136141.1|ENSG00000270755|lincRNA	-2.39127	3.16027	5.31692e-05	0.00115414
U47924.1|ENSG00000271969|antisense	4.63459	4.52388	5.35601e-05	0.00115944
AC007950.2|ENSG00000276651|lincRNA	-2.00958	3.25758	5.37334e-05	0.00116003
LINC02321|ENSG00000258884|lincRNA	6.32208	6.18361	5.44858e-05	0.00117307
LINC00337|ENSG00000225077|lincRNA	5.17305	6.40526	5.53569e-05	0.00118743
AC044802.2|ENSG00000258122|antisense	-2.90257	2.97213	5.54523e-05	0.00118743
AL138960.1|ENSG00000277831|lincRNA	-3.26806	2.81592	5.80132e-05	0.00123559
AL136084.3|ENSG00000270412|antisense	-2.53965	4.05164	6.1922e-05	0.0013153
AC099676.1|ENSG00000273478|antisense	2.47753	7.68666	6.42279e-05	0.00136064
LINC01638|ENSG00000233521|lincRNA	-3.22904	2.99649	6.54661e-05	0.00137949
AC019069.1|ENSG00000272711|lincRNA	3.12541	8.21944	6.76278e-05	0.00142126
AL049569.1|ENSG00000226526|antisense	-2.51125	3.0959	7.03706e-05	0.00147499
LINC00484|ENSG00000235641|lincRNA	-2.5709	3.32906	7.61205e-05	0.00158295
AC067930.5|ENSG00000255050|antisense	6.61324	6.33934	7.67611e-05	0.00159209
AL358933.1|ENSG00000261839|lincRNA	-2.08662	2.97819	8.17618e-05	0.00168698
AL592528.1|ENSG00000205424|antisense	-3.76186	2.76212	8.24619e-05	0.001697
DGUOK-AS1|ENSG00000237883|antisense	3.20924	8.73394	8.95176e-05	0.00183268
CYP1B1-AS1|ENSG00000232973|antisense	-2.27438	5.77261	9.25235e-05	0.00188934
GATA6-AS1|ENSG00000266010|lincRNA	-2.73703	5.11394	9.68182e-05	0.00197196
AC096536.1|ENSG00000233203|antisense	3.32382	5.56127	9.81417e-05	0.00199379
AL049871.1|ENSG00000258943|lincRNA	-2.70296	2.71778	0.000100863	0.00203783
AC087071.1|ENSG00000229196|antisense	-2.60892	3.63332	0.000101082	0.00203783
AL356258.1|ENSG00000272381|lincRNA	-2.42492	2.76326	0.000102684	0.00206488
C22orf34|ENSG00000188511|lincRNA	-2.0057	6.69524	0.000105367	0.00211347
Z83851.1|ENSG00000233903|lincRNA	2.46495	7.87817	0.000109811	0.00219152
AL445493.3|ENSG00000275392|antisense	-3.37429	2.69074	0.000115372	0.00229097
LINC00619|ENSG00000204187|lincRNA	-2.94433	2.63913	0.000117651	0.00233037
LINC02026|ENSG00000214146|lincRNA	6.95669	5.01539	0.000120665	0.0023841
AL356299.2|ENSG00000272945|sense_intronic	3.48815	4.60814	0.000123022	0.00242464
AC010136.1|ENSG00000223923|antisense	-2.78844	3.98122	0.000126525	0.00248132
SAPCD1-AS1|ENSG00000235663|antisense	-2.18228	3.90108	0.000128923	0.00252212
AL157838.1|ENSG00000197670|antisense	3.68408	6.10062	0.000131298	0.00256224
AC007996.1|ENSG00000277534|sense_intronic	2.67761	9.40596	0.000131709	0.00256396
AP001189.1|ENSG00000236304|antisense	-2.6485	4.14379	0.000132494	0.00257292
AL445309.1|ENSG00000272320|antisense	-2.15932	4.79174	0.000135387	0.00261628
CD81-AS1|ENSG00000238184|antisense	-2.44438	3.95024	0.000136155	0.0026247
AL449423.1|ENSG00000266446|sense_intronic	5.97106	4.17243	0.000138963	0.00267234
AC011466.3|ENSG00000269534|antisense	3.51103	4.63851	0.000144273	0.00276724
Z83844.2|ENSG00000233360|antisense	3.59257	4.70034	0.000145475	0.00277734
AC013565.1|ENSG00000260123|lincRNA	-2.86215	3.0228	0.000146054	0.00278169
LINC01229|ENSG00000260876|lincRNA	-2.57454	3.85774	0.000147235	0.00279078
LINC01165|ENSG00000229081|antisense	-2.78613	2.58443	0.00015091	0.0028536
AC008760.1|ENSG00000269680|antisense	2.70421	6.67057	0.000151951	0.00286646
AC016877.1|ENSG00000229625|lincRNA	-2.37197	2.50056	0.00015458	0.00290912
CYP4A22-AS1|ENSG00000225506|lincRNA	5.53925	5.33521	0.000157644	0.00295975
AC016205.1|ENSG00000267374|lincRNA	5.00152	8.63915	0.000162936	0.00304467
AC008771.1|ENSG00000249042|antisense	2.13573	9.76592	0.000171534	0.00319029
LINC00484|ENSG00000229694|lincRNA	-2.4185	4.03072	0.00017425	0.00323321
AC004947.1|ENSG00000233760|lincRNA	-3.11028	5.57021	0.000175057	0.0032406
AC093904.4|ENSG00000261104|lincRNA	7.69091	7.32638	0.000176132	0.00324756
NFIA-AS2|ENSG00000237928|antisense	-2.68509	2.93027	0.000176253	0.00324756
RASSF8-AS1|ENSG00000246695|antisense	-2.0042	7.60155	0.000180696	0.00332171
AC084757.3|ENSG00000259705|lincRNA	-2.60581	3.57159	0.000185621	0.00339647
NR2F1-AS1|ENSG00000237187|antisense	-2.21969	8.5253	0.00018656	0.0034058
AC108134.1|ENSG00000205890|antisense	4.51825	8.27395	0.000187642	0.00341768
AC027228.2|ENSG00000261762|antisense	3.49496	7.3305	0.000189051	0.00343121
AC018695.6|ENSG00000275393|sense_intronic	6.39865	6.78657	0.000189251	0.00343121
AC026904.3|ENSG00000253688|lincRNA	-2.57611	2.5659	0.000195722	0.00353237
AL591806.1|ENSG00000228917|antisense	6.74791	4.83221	0.00019828	0.00356297
OGFRP1|ENSG00000182057|lincRNA	2.67937	6.45739	0.000198318	0.00356297
AC104117.3|ENSG00000254035|antisense	-2.82029	3.82602	0.000201838	0.00361548
AL161891.1|ENSG00000276672|sense_intronic	2.47306	7.73116	0.000202153	0.00361548
AF186192.1|ENSG00000254533|lincRNA	-3.16351	3.41122	0.000203972	0.0036398
ADAMTS19-AS1|ENSG00000249421|antisense	-4.15892	3.2588	0.000208056	0.00368948
AC130352.1|ENSG00000270154|lincRNA	-2.26929	2.61544	0.00020851	0.00368948
AC105219.4|ENSG00000254973|lincRNA	3.72198	6.54361	0.000208619	0.00368948
HOXA11-AS|ENSG00000240990|antisense	-2.36817	8.91145	0.000211098	0.00371673
AL355488.2|ENSG00000273373|antisense	2.17157	9.66151	0.000213533	0.00375127
AC015909.2|ENSG00000253730|antisense	-2.40416	3.10963	0.000214657	0.00376266
AL162171.2|ENSG00000258983|antisense	-2.04797	2.80757	0.000220612	0.00383696
LINC00334|ENSG00000182586|lincRNA	-2.32168	2.89018	0.00022096	0.00383696
AC078778.1|ENSG00000257596|antisense	2.59063	7.10799	0.000226452	0.00391743
AC133785.1|ENSG00000233221|antisense	7.23177	6.88159	0.000230535	0.00397072
AC022211.1|ENSG00000263786|sense_intronic	4.06969	5.14785	0.000234718	0.00403399
AC078909.1|ENSG00000259460|antisense	-2.68319	2.68408	0.000236795	0.00406088
MEG3|ENSG00000214548|lincRNA	-2.47682	10.2057	0.000242535	0.00415034
AP003354.2|ENSG00000254281|lincRNA	-2.19749	3.61775	0.00024502	0.00417108
AC106900.2|ENSG00000270460|lincRNA	5.58699	6.05253	0.000245265	0.00417108
AC138904.1|ENSG00000246465|lincRNA	5.6633	7.19617	0.000247741	0.0042031
AL031058.1|ENSG00000261189|antisense	3.94686	9.00996	0.000248445	0.00420605
AC022395.1|ENSG00000231104|antisense	-2.40369	2.85896	0.000249243	0.0042096
AL391261.4|ENSG00000277651|sense_intronic	-2.88658	2.50323	0.000250585	0.00421389
AC008105.1|ENSG00000233175|antisense	3.31026	7.09311	0.000251036	0.00421389
AC005291.2|ENSG00000273388|antisense	-2.75757	3.2044	0.000253153	0.00424044
AC011603.2|ENSG00000257913|antisense	3.84934	6.25429	0.000265306	0.0044253
AL024498.1|ENSG00000272097|lincRNA	2.42965	5.73645	0.000270451	0.00450165
FAM83A-AS1|ENSG00000204949|antisense	8.36099	9.36641	0.00027219	0.0045211
UBE2Q1-AS1|ENSG00000229780|antisense	3.62488	4.29786	0.000272816	0.00452201
AL445183.2|ENSG00000235563|antisense	-2.77243	2.77682	0.000278562	0.00460761
CRNDE|ENSG00000245694|lincRNA	2.9005	10.9579	0.000279626	0.00461557
AC016773.1|ENSG00000270195|lincRNA	2.18936	7.02965	0.000282369	0.00465117
AL132639.4|ENSG00000259083|antisense	3.13718	4.3311	0.000283001	0.00465191
LINC01354|ENSG00000231768|lincRNA	-2.73386	5.60182	0.000284349	0.00466439
SCARNA15|ENSG00000252690|processed_transcript	2.64158	5.99073	0.000295074	0.00481044
PITPNM2-AS1|ENSG00000251497|lincRNA	-2.42999	2.66986	0.000302745	0.00490521
AP001528.2|ENSG00000255471|antisense	-2.44019	4.90111	0.000306006	0.00494175
AL023284.4|ENSG00000260418|lincRNA	3.38709	8.45081	0.000306248	0.00494175
AC009097.2|ENSG00000260593|antisense	6.20882	4.3699	0.000311497	0.00500103
C5orf66-AS1|ENSG00000249082|lincRNA	7.66159	9.59144	0.000311815	0.00500103
AP000553.1|ENSG00000272954|sense_intronic	4.66926	5.23807	0.000316947	0.00506284
LIFR-AS1|ENSG00000244968|antisense	-2.18413	6.70068	0.000320059	0.00509202
PTGES2-AS1|ENSG00000232850|lincRNA	4.69048	5.98528	0.000320733	0.00509252
C5orf66|ENSG00000224186|antisense	4.00856	8.44328	0.00032838	0.00519312
AC090579.1|ENSG00000253582|antisense	2.64195	5.30416	0.000330443	0.00521533
LINC01451|ENSG00000279141|lincRNA	7.22162	9.06388	0.000334341	0.00526638
AC016888.1|ENSG00000266036|antisense	4.10925	8.63794	0.000335491	0.00527119
AC055874.1|ENSG00000259446|antisense	-4.33504	3.59638	0.000335977	0.00527119
LINC02081|ENSG00000267123|lincRNA	7.28521	6.93043	0.000344595	0.00538505
AC012313.4|ENSG00000268307|lincRNA	6.49775	8.02838	0.000345554	0.00538942
THCAT158|ENSG00000263293|antisense	-2.45337	4.37956	0.000346572	0.00539468
AC021028.1|ENSG00000226659|antisense	5.04	6.00888	0.000370652	0.00573115
AL024508.2|ENSG00000272189|antisense	3.46837	7.15005	0.000376478	0.00580318
CACNA1C-AS1|ENSG00000246627|antisense	-2.12107	4.03935	0.000389029	0.005985
AC004816.1|ENSG00000259153|lincRNA	3.12893	8.63418	0.000398621	0.00612068
AC073195.1|ENSG00000271855|lincRNA	2.17284	6.11195	0.000406129	0.00621315
AC005291.1|ENSG00000264067|antisense	-2.7172	3.20903	0.000414371	0.00631357
AC107072.2|ENSG00000233860|antisense	-2.48731	2.72031	0.000415767	0.00632269
AC106886.2|ENSG00000260899|processed_transcript	3.61087	5.54831	0.0004298	0.00648629
AC020907.1|ENSG00000179066|lincRNA	5.69882	8.44003	0.000439322	0.00660483
AC078880.3|ENSG00000271579|lincRNA	-2.4481	3.3329	0.000442514	0.00664022
AC026740.1|ENSG00000271781|antisense	3.37976	8.12616	0.000449139	0.00669458
U62317.2|ENSG00000272666|lincRNA	5.32713	9.80409	0.000449516	0.00669458
AC008406.3|ENSG00000277619|antisense	8.61428	6.56223	0.000451885	0.00671723
AC024937.3|ENSG00000260261|lincRNA	2.27911	7.33459	0.000454482	0.00673972
AC097717.1|ENSG00000232732|processed_transcript	6.15712	4.32416	0.000461306	0.00681889
AC245041.3|ENSG00000276850|lincRNA	6.19232	10.3579	0.000470272	0.00693075
LINC00958|ENSG00000251381|lincRNA	4.81329	11.0232	0.000472071	0.00693075
AP001269.2|ENSG00000267079|lincRNA	-2.49539	2.87198	0.000473009	0.00693075
AL451050.2|ENSG00000272205|lincRNA	2.45727	5.35319	0.000482273	0.00702846
AP000695.2|ENSG00000233818|antisense	3.93249	6.99113	0.000483423	0.00702846
AC098679.1|ENSG00000248429|antisense	-2.18619	6.80785	0.000485031	0.00703829
AC134682.1|ENSG00000261693|antisense	-2.00029	4.06982	0.000491189	0.00711461
VPS9D1-AS1|ENSG00000261373|antisense	3.73162	9.43342	0.000492594	0.00712194
AC005498.2|ENSG00000267421|lincRNA	-2.69193	3.39128	0.000494075	0.00713035
AC008687.3|ENSG00000268287|lincRNA	7.6189	5.61935	0.000497604	0.00716821
AC093904.2|ENSG00000242136|processed_transcript	7.53705	5.5433	0.000502799	0.0072299
AC116914.1|ENSG00000262358|antisense	5.63336	3.91233	0.000508982	0.00730556
LINC00578|ENSG00000228221|lincRNA	-2.55133	4.77617	0.000511937	0.00733468
ATP2C2-AS1|ENSG00000261286|antisense	3.9643	7.16745	0.000516659	0.00738897
TMEM220-AS1|ENSG00000263400|antisense	-2.08969	5.65486	0.000528421	0.00753
AL096828.3|ENSG00000273821|lincRNA	3.20616	5.35956	0.000529696	0.00753462
DIO3OS|ENSG00000258498|lincRNA	-2.58197	8.96674	0.000538679	0.00764867
AC120498.8|ENSG00000273551|lincRNA	-2.40662	3.29738	0.000551574	0.00778988
AL590428.1|ENSG00000231652|antisense	-2.09487	4.54546	0.000555928	0.0078374
U62317.3|ENSG00000272821|antisense	3.20982	10.9664	0.000562767	0.00790913
MEG9|ENSG00000223403|lincRNA	-2.52998	4.49207	0.000563489	0.00790913
FP700125.1|ENSG00000280587|lincRNA	4.62887	7.60988	0.000566129	0.0079248
AL512363.1|ENSG00000224984|antisense	8.5306	6.48189	0.000568327	0.00794155
AL590822.2|ENSG00000271806|antisense	5.23324	3.61	0.000572088	0.00798002
AC007389.1|ENSG00000204929|processed_transcript	-2.02257	3.09334	0.000592014	0.00821458
AC141928.1|ENSG00000250986|lincRNA	-2.84086	8.05762	0.00059508	0.00824269
AC245041.2|ENSG00000273760|lincRNA	9.22598	9.11644	0.000612014	0.00844771
DCST1-AS1|ENSG00000232093|antisense	2.66809	8.21688	0.000620179	0.0085453
AP001453.2|ENSG00000256940|antisense	3.55721	8.51317	0.000621241	0.0085453
AC108002.1|ENSG00000253741|antisense	2.77922	6.67923	0.000640779	0.00875326
AC015922.4|ENSG00000276855|lincRNA	-2.17901	7.89278	0.000642486	0.00876148
AC104794.4|ENSG00000271787|antisense	-2.09481	3.36965	0.000653132	0.00889134
AL033527.3|ENSG00000261798|antisense	3.36293	5.29899	0.000657446	0.00892221
MIR205HG|ENSG00000230937|processed_transcript	6.97896	14.5035	0.000657651	0.00892221
AC092111.2|ENSG00000275367|lincRNA	-2.20945	5.65717	0.000669083	0.00906178
AC010680.1|ENSG00000267784|antisense	-2.86418	2.83341	0.000688428	0.00930787
AC104794.5|ENSG00000272524|lincRNA	4.23568	4.26888	0.000697371	0.00939692
TEX41|ENSG00000226674|lincRNA	-2.02192	5.13199	0.000697386	0.00939692
OVOL1-AS1|ENSG00000255120|antisense	7.06249	5.11116	0.000704786	0.00946579
AC025035.1|ENSG00000258100|lincRNA	-2.98989	2.79479	0.000704887	0.00946579

## Sheet: IRLs
immuneGene	lncRNA	cor	pvalue	Regulation
LYZ	C9orf139	0.600013	2.61386e-31	postive
EBI3	TRBV11-2	0.600019	2.60929e-31	postive
IREB2	FGD5-AS1	0.600019	2.60923e-31	postive
IL12RB1	AC004494.1	0.600027	2.60343e-31	postive
IL17RB	AL391987.4	0.600034	2.59774e-31	postive
VAV1	LINC00426	0.60004	2.59353e-31	postive
CXCR6	AC090948.1	0.600048	2.58773e-31	postive
HNF4A	AP001625.2	0.60005	2.58587e-31	postive
TNFSF13	AC127521.1	0.60005	2.58586e-31	postive
CELA1	MAGEA8-AS1	0.600057	2.58052e-31	postive
PRLR	AC005197.1	0.60006	2.57901e-31	postive
PLXNB1	AC018809.2	0.600068	2.57285e-31	postive
TNFSF8	AC011899.2	0.600074	2.56804e-31	postive
GPHA2	AC004147.4	0.600076	2.56684e-31	postive
CD48	AC008083.3	0.600091	2.55571e-31	postive
IL5RA	AC003985.2	0.600092	2.55541e-31	postive
GDF3	AC110609.1	0.600098	2.55045e-31	postive
CD8A	LINC00384	0.600108	2.54369e-31	postive
IL12B	TRG-AS1	0.600113	2.53944e-31	postive
MAP3K14	AL022724.1	0.600132	2.52592e-31	postive
PIK3CG	Z82188.2	0.60015	2.51289e-31	postive
CD28	AC060234.2	0.600159	2.50629e-31	postive
C8G	AC108868.2	0.600166	2.50173e-31	postive
CCR4	LINC00996	0.600175	2.4949e-31	postive
HLA-DRA	MIR155HG	0.600217	2.46509e-31	postive
IL2RA	AC079584.2	0.600219	2.46402e-31	postive
TNFRSF13B	LINC00158	0.600231	2.45545e-31	postive
NR2C2	SCARNA15	0.600281	2.42014e-31	postive
IL12B	AC005842.1	0.600293	2.41201e-31	postive
PIK3R5	AL158850.1	0.600311	2.39973e-31	postive
BMP5	AC243773.1	0.60032	2.39362e-31	postive
NR0B2	LINC01353	0.600324	2.39049e-31	postive
MC4R	AP003306.2	0.600349	2.37324e-31	postive
NFATC3	AC005288.1	0.600359	2.36644e-31	postive
CD3E	AC093323.2	0.600363	2.36431e-31	postive
KIR2DL3	Z85994.1	0.600368	2.36093e-31	postive
LTA	LINC00158	0.600399	2.33954e-31	postive
CD86	AC092145.1	0.600402	2.33738e-31	postive
GLP1R	AC096888.1	0.600407	2.3345e-31	postive
LYZ	AL162414.1	0.600433	2.31725e-31	postive
AMELX	AL163953.1	0.600445	2.3092e-31	postive
KDR	AC026369.2	0.600447	2.30799e-31	postive
CD72	AC109826.1	0.60047	2.29244e-31	postive
CCR8	TRG-AS1	0.600485	2.28232e-31	postive
CD247	SIRPG-AS1	0.600538	2.24801e-31	postive
IL10RA	AC010175.1	0.600553	2.23853e-31	postive
IL1R2	AC087045.2	0.600562	2.23299e-31	postive
CTSS	AL591468.1	0.600595	2.21196e-31	postive
APOBEC3G	PSMB8-AS1	0.6006	2.20869e-31	postive
CD3G	AC121338.1	0.600652	2.17576e-31	postive
CD3E	AC079584.2	0.600667	2.16662e-31	postive
PRKCA	AC130456.1	0.600682	2.15716e-31	postive
AMBN	AC011389.2	0.600692	2.15088e-31	postive
RXRB	AL662797.3	0.600697	2.14786e-31	postive
NOD2	AC005162.2	0.6007	2.14611e-31	postive
CGB5	LINC01338	0.600768	2.10421e-31	postive
GDF7	AC023154.1	0.600778	2.0985e-31	postive
IL21R	C9orf139	0.600778	2.09829e-31	postive
CD79A	AC092145.1	0.600802	2.08394e-31	postive
IL2RG	TRBV11-2	0.600812	2.07817e-31	postive
CCRL2	AC083900.1	0.600813	2.0773e-31	postive
STC1	AP001528.1	0.600818	2.0744e-31	postive
MASP2	LINC00843	0.600825	2.07002e-31	postive
APOBEC3G	AC092145.1	0.600847	2.05693e-31	postive
BECN1	AC005562.1	0.600854	2.05307e-31	postive
IL10RA	AL162414.1	0.600861	2.04905e-31	postive
NCR3	AL590764.1	0.600893	2.03035e-31	postive
IL21	IL21-AS1	0.600894	2.02929e-31	postive
IL16	AC011899.2	0.600906	2.02263e-31	postive
IL11	AC008429.1	0.600931	2.0079e-31	postive
SH2D1A	AL512306.3	0.600938	2.00426e-31	postive
LIFR	AL589935.1	0.600942	2.00163e-31	postive
CCR4	LINC02084	0.600975	1.98284e-31	postive
SHC3	LINC00656	0.600981	1.97965e-31	postive
CD72	AC092145.1	0.600995	1.97127e-31	postive
NRAS	AC005288.1	0.601027	1.9536e-31	postive
IL2RA	AL031056.2	0.601049	1.94106e-31	postive
APOBEC3H	AL591468.1	0.601053	1.93902e-31	postive
IRF7	AL445490.1	0.601056	1.93704e-31	postive
SEMA4G	AL355388.1	0.601067	1.93119e-31	postive
ITGAL	ZBTB20-AS1	0.601083	1.92217e-31	postive
MASP2	AC108449.2	0.601096	1.91523e-31	postive
HLA-DRA	AC243960.1	0.601108	1.90825e-31	postive
LAT	FO393401.1	0.601116	1.90388e-31	postive
STC1	AC116614.1	0.601116	1.90374e-31	postive
CD22	LINC01281	0.601128	1.8976e-31	postive
TNFSF13B	AL139125.1	0.601136	1.89324e-31	postive
RXRG	AL391807.1	0.601139	1.89162e-31	postive
KLRD1	LINC01871	0.601148	1.88653e-31	postive
IL12RB1	LINC00996	0.60115	1.88546e-31	postive
NR2F1	LINC00377	0.601151	1.88511e-31	postive
FAM19A2	AC016722.3	0.601161	1.87956e-31	postive
PRF1	AL023653.1	0.601161	1.87936e-31	postive
CCR1	AC098613.1	0.601177	1.87086e-31	postive
CRLF3	AC005562.1	0.60118	1.86921e-31	postive
HTR3A	AC118658.1	0.60118	1.86903e-31	postive
LCN8	AL442647.1	0.601194	1.86189e-31	postive
CCL4	AC012645.3	0.601211	1.8524e-31	postive
ITK	AL137779.1	0.60123	1.8428e-31	postive
FGF20	LINC00967	0.601231	1.84215e-31	postive
STAT3	AL359075.2	0.601245	1.83449e-31	postive
CD3G	AL592164.1	0.601253	1.83039e-31	postive
RXRB	FGD5-AS1	0.60126	1.8267e-31	postive
DMBT1	Z97056.1	0.601266	1.82331e-31	postive
PTGDR	AC092145.1	0.601274	1.81908e-31	postive
CD28	LINC02446	0.601276	1.81831e-31	postive
BRD8	LINC01024	0.601287	1.81252e-31	postive
CCR4	AC021188.1	0.601289	1.81142e-31	postive
CCR1	LINC00861	0.601301	1.80505e-31	postive
IL2RA	TRBV11-2	0.601307	1.80193e-31	postive
EPGN	AL391421.1	0.601311	1.79985e-31	postive
RARRES3	LINC00189	0.601314	1.7986e-31	postive
CCR1	AC145098.1	0.601339	1.78574e-31	postive
PPARG	GATA6-AS1	0.601345	1.78235e-31	postive
MASP1	AC005180.1	0.601369	1.77012e-31	postive
SOS1	SOS1-IT1	0.601374	1.7677e-31	postive
PTPN6	AL133371.2	0.601386	1.76144e-31	postive
VIPR2	LINC00987	0.601396	1.75656e-31	postive
CCL3L1	LINC01943	0.601405	1.75201e-31	postive
HTR3A	AL358234.1	0.601408	1.75051e-31	postive
NR4A1	AL391597.1	0.601408	1.75044e-31	postive
SSTR1	PLUT	0.60141	1.74947e-31	postive
CHIT1	TPRG1-AS2	0.60143	1.73938e-31	postive
NOX4	AL035409.1	0.601444	1.73237e-31	postive
HTN1	AC131571.1	0.601475	1.71706e-31	postive
PTH1R	RORB-AS1	0.601484	1.71238e-31	postive
DDX17	LINC01772	0.601485	1.71208e-31	postive
KLRC4	AL031056.2	0.601486	1.71173e-31	postive
TRPC4AP	AC005288.1	0.60149	1.70944e-31	postive
IL10RA	LINC00582	0.601525	1.69244e-31	postive
C3AR1	AC023590.1	0.601544	1.68296e-31	postive
BRAF	AC005288.1	0.60155	1.68043e-31	postive
PIK3R5	Z82188.2	0.601558	1.67624e-31	postive
IL16	FAM30A	0.601559	1.67597e-31	postive
CD3D	AC006033.2	0.601567	1.67225e-31	postive
FGF4	AC010197.1	0.60159	1.66117e-31	postive
TNFRSF13B	MIR155HG	0.601605	1.65382e-31	postive
BPI	AC092159.2	0.601608	1.65226e-31	postive
CD4	AC006033.2	0.601628	1.64286e-31	postive
NPPB	AC008440.3	0.601635	1.6395e-31	postive
IFNG	AC079015.1	0.601642	1.6364e-31	postive
ACVR1B	NORAD	0.601642	1.63632e-31	postive
PLXNA4	ANO1-AS2	0.601654	1.63063e-31	postive
ELAVL1	OIP5-AS1	0.601661	1.6273e-31	postive
SCGB3A1	AC109809.3	0.601662	1.62711e-31	postive
S100A3	LINC01780	0.601696	1.61084e-31	postive
FGFR4	LINC02038	0.60173	1.59513e-31	postive
PIK3CG	AL133371.2	0.601736	1.59265e-31	postive
THPO	NKX2-1-AS1	0.60174	1.5909e-31	postive
CHGB	LINC01901	0.601752	1.58533e-31	postive
BTK	LINC00582	0.601783	1.57134e-31	postive
PLXNA4	AC118658.1	0.601807	1.56029e-31	postive
TANK	AC010186.3	0.60181	1.55875e-31	postive
NPPC	LINC01768	0.601814	1.55694e-31	postive
TYROBP	LINC02325	0.601816	1.55607e-31	postive
ACVRL1	AP001625.2	0.60183	1.55006e-31	postive
KIR3DL1	Z85994.1	0.601831	1.54961e-31	postive
KLRK1	AC012645.3	0.601864	1.53468e-31	postive
MASP2	ZNF346-IT1	0.601871	1.53162e-31	postive
TNFRSF13B	AL683807.1	0.601878	1.52868e-31	postive
LGR5	LINC00626	0.601887	1.52475e-31	postive
CXCL9	ADPGK-AS1	0.601887	1.52461e-31	postive
CD48	L3MBTL4-AS1	0.601896	1.52066e-31	postive
NR1H4	LINC01978	0.601912	1.5137e-31	postive
PENK	AC087623.2	0.601933	1.50436e-31	postive
PF4V1	AL162727.1	0.601953	1.49587e-31	postive
CSF2	LINC02130	0.601957	1.49438e-31	postive
CMKLR1	AC023590.1	0.601982	1.48354e-31	postive
BMP4	AL589740.1	0.601991	1.47961e-31	postive
PTGDS	AL357992.1	0.601994	1.47812e-31	postive
HCST	AC074327.1	0.602006	1.47335e-31	postive
PNOC	LINC00626	0.60201	1.47129e-31	postive
PRKCG	AC022098.2	0.602015	1.46939e-31	postive
TNFRSF1B	AC010175.1	0.602016	1.46887e-31	postive
IL1R2	AL589935.1	0.602025	1.46519e-31	postive
SP1	AL157392.3	0.602027	1.46427e-31	postive
GRB2	LINC00511	0.602045	1.45658e-31	postive
IL2RA	AC007569.1	0.602055	1.45243e-31	postive
ICOS	AC109826.1	0.602082	1.44125e-31	postive
SEMA5A	AC044810.2	0.602093	1.43657e-31	postive
ITGAL	AC109826.1	0.602094	1.43613e-31	postive
MARCO	AC117402.1	0.602107	1.43083e-31	postive
RELB	PLA2G4C-AS1	0.602111	1.42933e-31	postive
RAC2	AL023653.1	0.602118	1.4263e-31	postive
RABEP1	AC005562.1	0.602121	1.42506e-31	postive
BMP4	AC003986.2	0.60214	1.41739e-31	postive
BMP5	AC007405.2	0.602149	1.41364e-31	postive
SSTR1	AC091588.3	0.602165	1.40729e-31	postive
CD4	MMP2-AS1	0.602169	1.40542e-31	postive
FLT3LG	AC004801.6	0.602177	1.40217e-31	postive
OPRK1	LINC00159	0.602178	1.40175e-31	postive
ITGAL	AL035530.1	0.602203	1.39177e-31	postive
FGF18	AC009812.4	0.602208	1.38964e-31	postive
INHBE	AC073316.3	0.602215	1.38683e-31	postive
CCRL2	AC244100.3	0.602217	1.38593e-31	postive
CCR5	CARD8-AS1	0.602238	1.37786e-31	postive
LCN15	AC073525.1	0.602238	1.37769e-31	postive
LTB	LINC00539	0.602244	1.37553e-31	postive
CD86	AC079015.1	0.602262	1.36823e-31	postive
AZU1	KIZ-AS1	0.602284	1.35967e-31	postive
SSTR2	AC012485.1	0.602303	1.35219e-31	postive
CCL19	LINC00943	0.602306	1.351e-31	postive
ELANE	LINC01879	0.602315	1.34734e-31	postive
LCN6	AC017007.5	0.602328	1.34252e-31	postive
AGTR2	AC114284.1	0.602331	1.34106e-31	postive
CCR9	LHFPL3-AS1	0.602348	1.3348e-31	postive
PCSK1	AP001528.1	0.602348	1.33464e-31	postive
NR0B2	AC022431.2	0.602353	1.33259e-31	postive
ICOS	LINC02073	0.602355	1.33193e-31	postive
STC1	LINC00570	0.602365	1.32811e-31	postive
LCP2	AC026369.3	0.602365	1.32805e-31	postive
AZU1	AFDN-AS1	0.602388	1.31925e-31	postive
CER1	AC005586.1	0.60239	1.31838e-31	postive
CD247	LINC01781	0.602416	1.30857e-31	postive
CCR5	ZBTB20-AS1	0.602436	1.30115e-31	postive
DKK1	LINC01886	0.602437	1.30087e-31	postive
PNOC	AC087623.4	0.602464	1.29079e-31	postive
PDYN	AC021683.1	0.602465	1.29037e-31	postive
HNF4A	LINC00501	0.602497	1.27842e-31	postive
CD70	AL359643.2	0.602508	1.27433e-31	postive
IL10RA	AC109826.1	0.602513	1.27262e-31	postive
APOBEC3G	AC004921.1	0.602564	1.25383e-31	postive
IL2	AL137779.1	0.602579	1.24823e-31	postive
TNFRSF9	TRBV11-2	0.602582	1.2475e-31	postive
BMP4	AC079193.2	0.602582	1.24748e-31	postive
FGF3	AC097478.2	0.602585	1.2463e-31	postive
TNFRSF11A	AL160286.3	0.602588	1.24524e-31	postive
LTA	AC006033.2	0.602596	1.24227e-31	postive
CRLF3	LINC01128	0.602605	1.2389e-31	postive
HTR3A	AC008554.1	0.602609	1.23771e-31	postive
CXCR3	AC010175.1	0.602626	1.23161e-31	postive
HLA-DPA1	AC004921.1	0.602663	1.21861e-31	postive
ACVRL1	AC108134.3	0.602681	1.21211e-31	postive
IL2	FO393401.1	0.602682	1.21176e-31	postive
CGB7	AC008687.3	0.602683	1.21128e-31	postive
SERPIND1	ADAMTS19-AS1	0.602685	1.21072e-31	postive
CBL	AC099850.3	0.602701	1.20523e-31	postive
SH2D1A	AL031056.2	0.602705	1.20385e-31	postive
CMKLR1	AC138207.5	0.602707	1.20287e-31	postive
NODAL	AC097478.3	0.602709	1.20222e-31	postive
SSTR1	LINC01036	0.602717	1.19953e-31	postive
IL7R	AC017002.3	0.602722	1.19795e-31	postive
LILRB3	AL034397.3	0.602725	1.19666e-31	postive
CMKLR1	LINC01094	0.602766	1.18275e-31	postive
IL1RL1	AL355596.1	0.602775	1.17948e-31	postive
BRAF	PAXIP1-AS2	0.602784	1.1765e-31	postive
GMFB	AC005562.1	0.602792	1.17372e-31	postive
HCST	AC138207.5	0.602797	1.17207e-31	postive
ITGB2	AC074366.1	0.602798	1.17181e-31	postive
CER1	JAKMIP2-AS1	0.602823	1.16344e-31	postive
SEMG2	LINC02292	0.602825	1.16266e-31	postive
TLR7	LINC02099	0.602832	1.16032e-31	postive
IL27	LINC02099	0.602842	1.15676e-31	postive
CXCR3	ZBTB20-AS1	0.602846	1.15548e-31	postive
IFNG	AC004865.2	0.602849	1.15449e-31	postive
CELA1	AC008554.1	0.60285	1.15422e-31	postive
IL27	MIR155HG	0.602854	1.153e-31	postive
RSAD2	AL445490.1	0.602866	1.14897e-31	postive
GUCA2A	AC254629.1	0.602866	1.14895e-31	postive
RBP5	AC004147.4	0.602867	1.14842e-31	postive
LCK	ZBTB20-AS1	0.602881	1.14383e-31	postive
TLR7	AC243960.1	0.602891	1.14054e-31	postive
FGFR1	AC087623.1	0.602897	1.13852e-31	postive
CYR61	AC124276.3	0.602899	1.13811e-31	postive
TNFSF12	FO393401.1	0.602921	1.13086e-31	postive
CD86	IL21-AS1	0.602921	1.13078e-31	postive
CD40LG	AC015819.1	0.602926	1.12896e-31	postive
NOX1	AP000439.2	0.602984	1.11031e-31	postive
AMELX	LINC01901	0.603008	1.10258e-31	postive
CD22	AC067945.3	0.603016	1.10021e-31	postive
KDR	AC007406.3	0.603033	1.09472e-31	postive
FGF8	AC023154.1	0.603036	1.09374e-31	postive
MASP2	AC005104.1	0.603051	1.08891e-31	postive
LYZ	LINC02285	0.603056	1.08754e-31	postive
NFYB	CEP83-AS1	0.603057	1.0871e-31	postive
CD72	LINC02397	0.603062	1.08542e-31	postive
ELAVL1	DHRS4-AS1	0.603092	1.076e-31	postive
TSHR	AC007406.3	0.603096	1.07494e-31	postive
IL1R2	GRIK1-AS1	0.603117	1.06837e-31	postive
NCR1	FO393401.1	0.603128	1.06486e-31	postive
PNOC	LINC02308	0.60313	1.06433e-31	postive
CXCR3	ADPGK-AS1	0.603136	1.06262e-31	postive
SERPIND1	AC022001.3	0.603142	1.06052e-31	postive
CD1D	LINC01583	0.603145	1.05963e-31	postive
CD79B	AL683807.1	0.603158	1.05583e-31	postive
KLRD1	AL590764.1	0.603159	1.05543e-31	postive
NR1I2	LINC02177	0.603159	1.05539e-31	postive
IL22RA2	AL158212.1	0.603161	1.05487e-31	postive
LCN2	AP001625.2	0.60318	1.04889e-31	postive
HDAC1	AL391244.1	0.603196	1.04412e-31	postive
TLR8	LINC00861	0.6032	1.04281e-31	postive
PYY	LINC01108	0.603204	1.0418e-31	postive
CCL4L2	LINC01857	0.603236	1.03217e-31	postive
ICAM1	AC011511.5	0.603246	1.02906e-31	postive
FABP2	AC098613.1	0.603264	1.02364e-31	postive
INHA	AC102953.2	0.603268	1.02258e-31	postive
IL10RA	AC008957.1	0.603286	1.01712e-31	postive
CXCL9	FO393401.1	0.603313	1.00924e-31	postive
PDCD1	AC034238.1	0.603322	1.00677e-31	postive
GPHA2	AC010175.1	0.60334	1.00158e-31	postive
UCN	LAMA5-AS1	0.603362	9.95023e-32	postive
ZAP70	AC006033.2	0.603364	9.94367e-32	postive
ZAP70	AC243829.4	0.603397	9.85166e-32	postive
GMFG	LINC00996	0.603405	9.82693e-32	postive
FGR	AL357992.1	0.603412	9.80791e-32	postive
CALCA	LINC02327	0.603416	9.79525e-32	postive
IL10RA	LINC01094	0.603441	9.72568e-32	postive
RBP2	LINC01738	0.603444	9.71769e-32	postive
PYY	LINC01927	0.60345	9.70059e-32	postive
CD3E	PP12613	0.603482	9.61017e-32	postive
LCN8	LINC01266	0.603491	9.58663e-32	postive
CYBB	LINC02397	0.603513	9.52381e-32	postive
PTH1R	AL121821.1	0.603514	9.52058e-32	postive
TNFRSF11A	AC005090.1	0.603533	9.46917e-32	postive
FGF7	AC005180.2	0.603576	9.35088e-32	postive
CMTM3	AC099066.2	0.603578	9.34546e-32	postive
IL10RA	CARD8-AS1	0.603592	9.30954e-32	postive
ZAP70	AL121985.1	0.603603	9.27945e-32	postive
BTK	AC098613.1	0.603604	9.27593e-32	postive
IL9R	AL354694.1	0.603633	9.19752e-32	postive
MSR1	AL133371.2	0.603638	9.18375e-32	postive
INPP5D	LINC01934	0.603646	9.16368e-32	postive
MUC5AC	AC130456.3	0.603654	9.14364e-32	postive
HLA-DRB1	AC004921.1	0.603654	9.14233e-32	postive
IL27	LINC01857	0.60368	9.07355e-32	postive
IL27	FO393401.1	0.603689	9.0502e-32	postive
KDR	AL136084.3	0.603701	9.01853e-32	postive
DDX17	SAP30L-AS1	0.603708	8.99934e-32	postive
IL17RB	GATA6-AS1	0.603709	8.99808e-32	postive
EPOR	AC129507.3	0.603726	8.95367e-32	postive
PTPN11	EBLN3P	0.603736	8.92608e-32	postive
KLRC4	LINC00539	0.603738	8.92269e-32	postive
HTN3	AC131571.1	0.603741	8.91385e-32	postive
SCTR	AC133552.6	0.603756	8.87635e-32	postive
VIM	LINC01297	0.603763	8.85848e-32	postive
FGF9	AL354811.1	0.603765	8.85158e-32	postive
CD3E	AL031056.2	0.60377	8.83831e-32	postive
SCTR	AL023803.1	0.603784	8.80419e-32	postive
F2R	LINC02407	0.603803	8.75578e-32	postive
NFYB	WAC-AS1	0.603822	8.70757e-32	postive
NFYB	DHRS4-AS1	0.603827	8.69544e-32	postive
PAK3	LINC01891	0.603839	8.6649e-32	postive
RELB	AL022724.1	0.603846	8.6459e-32	postive
PIK3CG	AL121985.1	0.603883	8.555e-32	postive
KRAS	LINC00702	0.603884	8.55155e-32	postive
SEMA4G	AC007114.2	0.603886	8.54701e-32	postive
VCAM1	AC022509.2	0.603944	8.40291e-32	postive
TNFRSF9	AF127936.1	0.603957	8.3711e-32	postive
FGFR4	LINC01978	0.603958	8.3689e-32	postive
CCL4L2	LINC00544	0.603979	8.31844e-32	postive
CCL23	AC108134.3	0.603983	8.30991e-32	postive
PIK3CG	ZEB2-AS1	0.604009	8.24677e-32	postive
PRKCB	PP12613	0.604015	8.23192e-32	postive
CHIT1	AC092145.1	0.604016	8.23022e-32	postive
HTR3B	AC099520.1	0.604019	8.22305e-32	postive
LCK	AC020571.1	0.604031	8.19451e-32	postive
CTSS	LINC02446	0.604033	8.18852e-32	postive
ANXA6	AL022724.1	0.604038	8.17759e-32	postive
IL18RAP	PIK3CD-AS1	0.60404	8.17162e-32	postive
FGF4	AP002754.1	0.604044	8.16385e-32	postive
PTGER1	FAM222A-AS1	0.604056	8.13436e-32	postive
IFI30	C9orf139	0.604067	8.10852e-32	postive
FGF20	AC011338.1	0.604074	8.09098e-32	postive
LAT	AC109460.3	0.604104	8.02287e-32	postive
FGF20	AC009435.1	0.604107	8.01511e-32	postive
AGT	LINC02048	0.604126	7.97155e-32	postive
IL2RG	LINC00544	0.604126	7.97143e-32	postive
FGF19	AL031123.1	0.60413	7.96032e-32	postive
ESR2	LINC00624	0.604143	7.9321e-32	postive
EBI3	AL023653.1	0.604147	7.92158e-32	postive
CD19	MIR155HG	0.604152	7.91109e-32	postive
INPP5D	AF127936.1	0.604165	7.88029e-32	postive
RNASE2	AC011899.3	0.60417	7.86973e-32	postive
ITGB2	MIR155HG	0.604171	7.86655e-32	postive
ITGB2	LINC00528	0.604182	7.84192e-32	postive
TNFSF13B	AC067945.3	0.604194	7.81545e-32	postive
SOCS1	EAF1-AS1	0.604197	7.80824e-32	postive
CXCR5	AC004494.1	0.604202	7.79577e-32	postive
PTPRC	LINC01215	0.604204	7.7923e-32	postive
CD22	AL161781.2	0.604204	7.79085e-32	postive
CCR8	AC021188.1	0.604209	7.78149e-32	postive
RBP5	AP005131.3	0.604213	7.77195e-32	postive
CCR8	AL133371.2	0.604215	7.76601e-32	postive
PTPN6	AL023653.1	0.60422	7.75479e-32	postive
ELAVL1	AC005034.3	0.604224	7.7475e-32	postive
FGF20	AL359915.1	0.604224	7.74624e-32	postive
ORM1	AL162586.1	0.604227	7.73881e-32	postive
CD70	AL138916.1	0.604235	7.72187e-32	postive
NCR3	FO393401.1	0.604241	7.70757e-32	postive
GPR33	AC134043.1	0.604243	7.70437e-32	postive
MUC5AC	AC129507.3	0.604244	7.70166e-32	postive
ENG	LINC01197	0.604251	7.68668e-32	postive
APOBEC3H	AC034238.1	0.604265	7.65435e-32	postive
SERPINA3	LINC00866	0.604268	7.64815e-32	postive
GRAP2	AL357992.1	0.604271	7.6423e-32	postive
SLC10A2	LINC01645	0.604275	7.6323e-32	postive
NFYB	JPX	0.604294	7.59028e-32	postive
TSHB	APCDD1L-AS1	0.604316	7.543e-32	postive
SFTPA1	LINC02208	0.604334	7.50226e-32	postive
PMCH	AL160412.1	0.604337	7.49621e-32	postive
HSPA2	SNAP25-AS1	0.604343	7.48202e-32	postive
FGF23	LINC00671	0.604353	7.46202e-32	postive
FGF18	MIR663AHG	0.604368	7.42958e-32	postive
ICAM1	FTCD-AS1	0.604374	7.4151e-32	postive
UBXN1	ZFAS1	0.604392	7.37632e-32	postive
MC4R	AC010320.3	0.604401	7.35732e-32	postive
C3AR1	FO393401.1	0.604403	7.35385e-32	postive
OGN	AC087477.2	0.604406	7.34603e-32	postive
INSR	AC006042.1	0.604407	7.34388e-32	postive
LCN15	AC036222.1	0.60442	7.31767e-32	postive
NFAT5	AC067852.6	0.604428	7.30076e-32	postive
GDF11	AC092894.1	0.604429	7.29806e-32	postive
TMSB10	AC105935.2	0.604432	7.29061e-32	postive
CLEC11A	MRGPRF-AS1	0.60445	7.25447e-32	postive
SOCS1	AC022509.2	0.604454	7.24412e-32	postive
PTGFR	AL117190.1	0.604476	7.19917e-32	postive
GDF3	AL359764.1	0.604496	7.15601e-32	postive
MAP3K14	EAF1-AS1	0.604524	7.09805e-32	postive
TNFSF8	AC004865.2	0.604525	7.09725e-32	postive
UCN3	AL392183.1	0.604525	7.09593e-32	postive
ARTN	AF165147.1	0.604531	7.08359e-32	postive
RAF1	LINC00852	0.604532	7.08249e-32	postive
CD72	LINC00528	0.604533	7.07944e-32	postive
CCR5	AC018755.4	0.60458	6.98298e-32	postive
HLA-DRA	AL591468.1	0.604585	6.97306e-32	postive
PDCD1	AC121338.1	0.604597	6.94875e-32	postive
TNFRSF13B	AC104971.4	0.604608	6.92644e-32	postive
RBP5	AC046136.1	0.60463	6.88308e-32	postive
IFI30	FO393401.1	0.604659	6.82426e-32	postive
ORM2	AL032821.1	0.604662	6.8193e-32	postive
IL2RG	LINC00528	0.604674	6.79556e-32	postive
IL2RB	CARD8-AS1	0.604683	6.77812e-32	postive
HSPA2	LINC00705	0.604688	6.76833e-32	postive
GDF10	LAMA5-AS1	0.604702	6.73945e-32	postive
IL27	AC109826.1	0.604707	6.73081e-32	postive
SCGB3A1	AC080013.4	0.604739	6.66703e-32	postive
ITK	LINC02073	0.604748	6.64977e-32	postive
HMGB1	AP005136.2	0.604756	6.63504e-32	postive
IL11RA	LINC00028	0.604774	6.59965e-32	postive
LYZ	SIRPG-AS1	0.604793	6.56288e-32	postive
CD19	AC018755.4	0.604794	6.56225e-32	postive
TNFSF12	AC138207.5	0.6048	6.55088e-32	postive
IL21R	AC004921.1	0.604804	6.54208e-32	postive
ACTA1	AC013270.1	0.604811	6.52993e-32	postive
IL16	AP002954.1	0.604824	6.50426e-32	postive
RETNLB	AP005271.1	0.604838	6.47744e-32	postive
CXCL5	AC012150.1	0.60484	6.47361e-32	postive
KLRD1	AL591468.1	0.604854	6.44856e-32	postive
SH2D1A	AL121748.1	0.604854	6.4474e-32	postive
ITGAL	LINC00539	0.604872	6.41461e-32	postive
LEFTY1	AL590235.2	0.604872	6.41447e-32	postive
TNFRSF13B	LINC02285	0.604877	6.40501e-32	postive
CD79A	AC010247.2	0.60488	6.39932e-32	postive
CELA1	AC026336.3	0.604892	6.37693e-32	postive
CHIT1	AP003557.1	0.604899	6.36425e-32	postive
TLR8	LINC02099	0.604902	6.35746e-32	postive
LCP2	LINC02195	0.604927	6.3127e-32	postive
FLT3	LINC00528	0.604977	6.22089e-32	postive
IL2	LINC00528	0.60498	6.21467e-32	postive
UCN3	SMAD9-IT1	0.605027	6.12994e-32	postive
NR2C1	DLEU2L	0.605052	6.08664e-32	postive
PIK3R5	LINC01781	0.605075	6.04578e-32	postive
RAC2	AC243960.1	0.605101	6.00007e-32	postive
NR1H4	AC092809.2	0.605105	5.99242e-32	postive
CXCR6	AC011899.2	0.605135	5.93967e-32	postive
CCR9	LINC01665	0.605152	5.9109e-32	postive
PRTN3	AL031666.1	0.605159	5.89845e-32	postive
PAK3	LINC01033	0.605165	5.88852e-32	postive
ZC3HAV1L	AC108449.2	0.605175	5.87083e-32	postive
RXRG	AC104958.2	0.605176	5.86912e-32	postive
MASP1	AP003071.4	0.605181	5.86125e-32	postive
LTA	AC067945.3	0.605186	5.85257e-32	postive
SPAG11B	MIR7-3HG	0.605186	5.85209e-32	postive
CD72	PP12613	0.605187	5.85178e-32	postive
CD3D	AF127936.1	0.605239	5.76221e-32	postive
TNFSF8	AC007386.2	0.605244	5.75361e-32	postive
CCL25	PCA3	0.605246	5.75087e-32	postive
CD247	BFSP2-AS1	0.605248	5.7483e-32	postive
FABP2	SMIM2-AS1	0.605253	5.74011e-32	postive
GMFG	IL21-AS1	0.605256	5.73353e-32	postive
DHX58	AC003070.2	0.60526	5.7273e-32	postive
PTGDS	AP002954.1	0.605268	5.71411e-32	postive
SOS2	AC005288.1	0.605284	5.68728e-32	postive
FGF3	AC023154.1	0.605287	5.68309e-32	postive
PLXNA4	MIR4300HG	0.605305	5.65262e-32	postive
ADIPOR2	AC004803.1	0.605311	5.64355e-32	postive
IL5RA	AC124319.3	0.605335	5.60426e-32	postive
CXCL9	OSTN-AS1	0.605338	5.59927e-32	postive
IGF1	AL513211.1	0.605344	5.58828e-32	postive
PDGFA	AL606970.1	0.605357	5.56694e-32	postive
LEFTY1	AL357033.4	0.60538	5.53e-32	postive
NR1I2	AL078587.1	0.605429	5.45242e-32	postive
CER1	AL592103.1	0.605447	5.42345e-32	postive
CCL5	AC002091.1	0.605449	5.42034e-32	postive
CD3G	LINC02073	0.605451	5.41663e-32	postive
CD79A	LINC01934	0.605484	5.36499e-32	postive
TNFRSF11A	AC091043.1	0.605491	5.35435e-32	postive
CALCA	LINC01198	0.605493	5.35057e-32	postive
CD14	LINC02285	0.605494	5.34864e-32	postive
IFI30	AC109826.1	0.605496	5.34629e-32	postive
RORB	AL121796.1	0.605509	5.32568e-32	postive
CD48	DBH-AS1	0.605513	5.32033e-32	postive
CD8B	AL359378.2	0.605518	5.31229e-32	postive
CD14	PIK3CD-AS1	0.605519	5.31033e-32	postive
ICOS	AC083949.1	0.605538	5.2807e-32	postive
TANK	FGD5-AS1	0.605553	5.25711e-32	postive
CXCR4	PP12613	0.605556	5.25247e-32	postive
NR1H3	LINC00426	0.605566	5.2372e-32	postive
CCL5	AC010175.1	0.60558	5.21694e-32	postive
NOS2	CRAT37	0.605613	5.16622e-32	postive
CTSS	AL512306.3	0.605628	5.14374e-32	postive
DMBT1	LINC02038	0.605632	5.13721e-32	postive
NR2F1	AC123023.1	0.605633	5.13634e-32	postive
CCR4	AC015819.1	0.605642	5.12218e-32	postive
DDX17	AP002907.1	0.605653	5.10671e-32	postive
GLP2R	LINC01960	0.605687	5.05645e-32	postive
PSMD2	AC046143.1	0.605688	5.05422e-32	postive
SOS1	AC079807.2	0.605718	5.01074e-32	postive
SERPIND1	LINC00523	0.60573	4.99192e-32	postive
GHRH	LINC00327	0.605731	4.99144e-32	postive
NPY	AL591848.2	0.605734	4.98634e-32	postive
RBP2	AC073525.1	0.605738	4.98138e-32	postive
CCL5	AC010186.4	0.605745	4.97013e-32	postive
CXCL9	AC011899.2	0.605752	4.96003e-32	postive
IL2RG	LINC00861	0.605754	4.95693e-32	postive
CD4	OSTN-AS1	0.605762	4.94561e-32	postive
INHBB	AL451069.3	0.605763	4.94415e-32	postive
MASP2	AL031282.2	0.605778	4.92347e-32	postive
INSL5	AC096637.2	0.605778	4.92297e-32	postive
CD4	AL139125.1	0.605782	4.91741e-32	postive
SH2D1A	AC011247.2	0.605787	4.90998e-32	postive
CCL4L2	USP30-AS1	0.60579	4.90637e-32	postive
IL2RG	LINC00892	0.605794	4.9005e-32	postive
CCL5	AC026369.3	0.605802	4.88868e-32	postive
CHIT1	CELF2-AS1	0.60581	4.87639e-32	postive
FASLG	AC004921.1	0.605816	4.86844e-32	postive
RORC	AC084026.1	0.605833	4.84478e-32	postive
PDIA2	AC105118.1	0.605838	4.83725e-32	postive
PRTN3	AC079075.2	0.605839	4.83524e-32	postive
CREB1	EBLN3P	0.605851	4.8192e-32	postive
GIP	LINC00523	0.605862	4.80324e-32	postive
INSL6	AC007614.4	0.605887	4.76868e-32	postive
SSTR1	LINC00870	0.605952	4.67921e-32	postive
HLA-DQB1	LINC00544	0.605955	4.67432e-32	postive
CD86	AC026369.3	0.605967	4.65805e-32	postive
CCR1	IL21-AS1	0.605977	4.64395e-32	postive
CXCR3	AC079015.1	0.605978	4.64242e-32	postive
FGF17	SPANXA2-OT1	0.605981	4.63866e-32	postive
IL16	AC090559.1	0.606	4.61283e-32	postive
TNFRSF13B	AC005842.1	0.606002	4.61011e-32	postive
CXCL9	AC021188.1	0.606003	4.6098e-32	postive
MIA	AC136489.1	0.606009	4.60086e-32	postive
LCP2	AC079584.2	0.606041	4.55844e-32	postive
ITK	AL121748.1	0.606048	4.54872e-32	postive
CD1C	AC090559.1	0.606109	4.46871e-32	postive
PRKCA	AC007950.1	0.606118	4.45666e-32	postive
ALB	LINC00534	0.606127	4.44467e-32	postive
TNFSF12	LINC01943	0.606128	4.44367e-32	postive
C3AR1	AC002091.2	0.60613	4.441e-32	postive
ICAM2	AC104534.1	0.606141	4.42659e-32	postive
PRLR	AC074124.1	0.606148	4.41767e-32	postive
NFYB	AL096870.2	0.606199	4.35152e-32	postive
CXCR5	AC067945.3	0.606206	4.34334e-32	postive
PTGDR	AC012645.3	0.606208	4.34044e-32	postive
IL18RAP	LINC02099	0.606216	4.33017e-32	postive
CCL4	LINC00861	0.606222	4.32244e-32	postive
CCR9	AL929601.1	0.606239	4.30176e-32	postive
PSMB8	USP30-AS1	0.606251	4.2865e-32	postive
PAEP	AC087477.2	0.606251	4.28627e-32	postive
GZMB	LINC02084	0.606254	4.28281e-32	postive
UMODL1	AC073316.3	0.606263	4.27105e-32	postive
IL18RAP	LINC02446	0.606329	4.18939e-32	postive
SSTR1	LINC00483	0.606357	4.15574e-32	postive
HAMP	LINC01146	0.60636	4.1521e-32	postive
CD247	AC092145.1	0.606363	4.14784e-32	postive
NCR3	AC243960.1	0.606365	4.14535e-32	postive
PYY	PANCR	0.606378	4.1297e-32	postive
DEFB124	AL121796.1	0.606379	4.12862e-32	postive
RORB	AP003355.2	0.606381	4.12646e-32	postive
CCRL2	AL357033.4	0.60639	4.11547e-32	postive
KLRC4	AL512306.2	0.606393	4.11215e-32	postive
APOBEC3H	AC002091.1	0.606395	4.10962e-32	postive
NFKB1	AC010168.2	0.60643	4.0666e-32	postive
CCR5	LINC01857	0.606441	4.05356e-32	postive
UCN3	AL442647.1	0.606443	4.05184e-32	postive
NR1H4	AL080314.2	0.606458	4.03442e-32	postive
CD48	AC011899.3	0.606472	4.01729e-32	postive
PAK3	AL162414.1	0.606473	4.01633e-32	postive
CD48	AL357992.1	0.606483	4.0049e-32	postive
MASP1	CARMN	0.606487	3.99984e-32	postive
CCR9	AC093821.1	0.606493	3.99315e-32	postive
LCP2	ZBTB20-AS1	0.606529	3.95133e-32	postive
OPRK1	AC005586.1	0.606547	3.92996e-32	postive
CCL4L2	AC017002.3	0.606576	3.89712e-32	postive
LCN8	AC090044.1	0.606609	3.85925e-32	postive
FAM19A5	MAGI2-AS3	0.606612	3.85598e-32	postive
GFAP	RABGAP1L-IT1	0.606618	3.84951e-32	postive
KLRD1	AC067945.3	0.606622	3.84416e-32	postive
CD8A	AC121338.1	0.606636	3.82904e-32	postive
SLPI	SEMA3B-AS1	0.606653	3.80999e-32	postive
SDC2	LINC01918	0.60666	3.80197e-32	postive
INHBE	AL109807.1	0.606676	3.78351e-32	postive
CXCL9	AC022126.1	0.606682	3.77778e-32	postive
TCHHL1	AC025263.1	0.606715	3.74135e-32	postive
TNFRSF4	FTCD-AS1	0.606794	3.65505e-32	postive
CD3G	AC099524.1	0.606802	3.64655e-32	postive
TNFSF11	AC245128.3	0.606806	3.64235e-32	postive
FGFR4	CTD-3080P12.3	0.60684	3.60663e-32	postive
GLP2R	AL356414.1	0.606858	3.58758e-32	postive
PRLR	AC025627.1	0.606859	3.58576e-32	postive
ZAP70	LINC02099	0.60688	3.56396e-32	postive
IL17RB	AC008060.3	0.606882	3.56198e-32	postive
ICOS	ZBTB20-AS1	0.606893	3.55025e-32	postive
IL12RB1	OSTN-AS1	0.606898	3.54509e-32	postive
IL2RB	LINC00861	0.606902	3.54163e-32	postive
FGF8	AC097478.2	0.606906	3.53707e-32	postive
OPRK1	LIMS1-AS1	0.606909	3.53427e-32	postive
IL7R	LINC02084	0.606911	3.53174e-32	postive
GZMB	MIR155HG	0.606921	3.52193e-32	postive
CD28	AC010247.2	0.606928	3.51401e-32	postive
CD244	LINC00892	0.606949	3.49228e-32	postive
FGF3	AL732292.2	0.606957	3.48449e-32	postive
ITK	AL158850.1	0.606967	3.47452e-32	postive
IL2RG	DBH-AS1	0.606972	3.46877e-32	postive
ICOS	AC004494.1	0.606982	3.45903e-32	postive
LCP2	LINC01146	0.606993	3.44759e-32	postive
IGF2	AC010931.2	0.607011	3.42989e-32	postive
CD3G	AL121748.1	0.607047	3.39344e-32	postive
LTBP2	AC009093.1	0.607048	3.39211e-32	postive
SEMA4D	LINC02325	0.60705	3.39094e-32	postive
IL18RAP	AL121748.1	0.607068	3.37284e-32	postive
IL2	AL365361.1	0.607073	3.36713e-32	postive
HCST	AC034238.1	0.607099	3.34177e-32	postive
SEMA4D	AC004494.1	0.607109	3.33196e-32	postive
ZAP70	TRBV11-2	0.607121	3.31997e-32	postive
KLRK1	LINC00539	0.607123	3.31816e-32	postive
FGF3	AC024601.1	0.607131	3.31109e-32	postive
TNFRSF9	MIR155HG	0.607136	3.30567e-32	postive
RBP5	AP005131.7	0.60714	3.30198e-32	postive
CER1	AC010136.1	0.607151	3.2917e-32	postive
CD79B	LINC02285	0.607176	3.26721e-32	postive
FLT3	AC097375.1	0.60718	3.26302e-32	postive
NFYC	AC098484.1	0.607235	3.21071e-32	postive
LCK	AC090948.1	0.607239	3.20694e-32	postive
MAPK1	UBL7-AS1	0.60725	3.19719e-32	postive
DKK1	LINC01388	0.607303	3.14706e-32	postive
BPI	LINC01936	0.607308	3.14319e-32	postive
CXCR5	LINC00426	0.607313	3.13836e-32	postive
TNFSF13B	AC006033.2	0.607333	3.11939e-32	postive
LMBR1	AC005288.1	0.607336	3.11729e-32	postive
CD4	AC093278.2	0.607346	3.10809e-32	postive
TNFRSF17	LINC02325	0.607349	3.10527e-32	postive
GMFG	AL158071.3	0.607359	3.09592e-32	postive
LCP2	AC099524.1	0.607398	3.0605e-32	postive
FGF8	AC007540.1	0.607413	3.04743e-32	postive
ITGB2	AC009133.3	0.607413	3.04717e-32	postive
IL2RG	LINC01857	0.607421	3.04004e-32	postive
APOBEC3G	LINC00892	0.607422	3.03937e-32	postive
KLRC2	AC034238.1	0.607422	3.0393e-32	postive
PTPRC	CARD8-AS1	0.607438	3.02503e-32	postive
CD19	AL160400.1	0.607455	3.00947e-32	postive
IL2	AC087672.3	0.607469	2.99781e-32	postive
CCL25	SLC25A30-AS1	0.60748	2.98738e-32	postive
TNFRSF4	AL137145.2	0.607484	2.9842e-32	postive
CCL16	CADM3-AS1	0.607525	2.94816e-32	postive
CSPG5	AL354977.2	0.607537	2.93784e-32	postive
IL16	AC090948.1	0.607565	2.91431e-32	postive
DKK1	PGM5P4-AS1	0.607576	2.90447e-32	postive
GAST	AC122685.1	0.607579	2.90169e-32	postive
ITK	AC020571.1	0.607592	2.89107e-32	postive
PRF1	LINC02397	0.607608	2.87688e-32	postive
CD244	AL591468.1	0.607626	2.86171e-32	postive
DEFA3	AC082651.1	0.607632	2.8573e-32	postive
CD22	MIR155HG	0.607688	2.80996e-32	postive
IL27RA	AC105105.4	0.607713	2.78927e-32	postive
CXCR6	AC017002.3	0.607747	2.76203e-32	postive
SH2D1A	AC018755.4	0.60776	2.7513e-32	postive
NFYB	THAP9-AS1	0.607773	2.74057e-32	postive
ITK	AC091180.5	0.607774	2.73958e-32	postive
FASLG	AL135818.1	0.607775	2.73947e-32	postive
FLT3	AC009133.3	0.60778	2.7355e-32	postive
VCAM1	AC037441.1	0.607786	2.73044e-32	postive
PRKCB	AC074366.1	0.607793	2.72484e-32	postive
IL12B	LINC00892	0.607794	2.72425e-32	postive
HLA-DMA	AC133065.4	0.607813	2.70859e-32	postive
CMTM3	ACTA2-AS1	0.607829	2.69617e-32	postive
STC1	AC131254.1	0.60783	2.69489e-32	postive
HCST	LINC02446	0.607832	2.69361e-32	postive
PRKCA	AL121772.1	0.607846	2.68247e-32	postive
HNF4G	AP001107.9	0.607848	2.6805e-32	postive
SEMG2	AL080314.2	0.607854	2.67642e-32	postive
CXCR3	PP12613	0.607855	2.67543e-32	postive
TLR8	AC246787.2	0.607872	2.66163e-32	postive
ZAP70	AC004687.1	0.607877	2.65785e-32	postive
NR5A2	AC010320.3	0.607898	2.64155e-32	postive
PRKCB	AC004921.1	0.607911	2.63123e-32	postive
WFDC2	AC007950.1	0.607913	2.63038e-32	postive
CCL15	AC124067.4	0.607913	2.62984e-32	postive
IFI30	AL133371.2	0.607924	2.62171e-32	postive
EPOR	AL133410.1	0.60795	2.6014e-32	postive
CXCL9	AC090559.1	0.607956	2.59683e-32	postive
NR2C2	AC010976.1	0.607976	2.58173e-32	postive
NCR1	SIRPG-AS1	0.607981	2.57803e-32	postive
IL10RA	AC011899.3	0.608025	2.54457e-32	postive
IKBKE	C1orf147	0.608034	2.53814e-32	postive
PAK3	ITGB2-AS1	0.608038	2.5348e-32	postive
SOCS1	GTSCR1	0.608038	2.53467e-32	postive
HLA-DOB	AC133065.2	0.608059	2.51882e-32	postive
TYROBP	LINC01857	0.608068	2.51262e-32	postive
CCL5	AC007278.1	0.608082	2.50213e-32	postive
FABP9	AC022001.3	0.608092	2.49442e-32	postive
IL1R2	AC083964.1	0.608097	2.49131e-32	postive
FGR	LINC00861	0.608105	2.48506e-32	postive
NR1I2	AL031663.2	0.608108	2.48312e-32	postive
HLA-DRB1	LINC01934	0.608111	2.48098e-32	postive
FGF3	LINC01514	0.608112	2.47979e-32	postive
LCP2	AC015819.1	0.608136	2.46251e-32	postive
INHA	AC008080.4	0.608137	2.46207e-32	postive
LTB	AL355803.1	0.608151	2.45145e-32	postive
SERPINA3	AL596442.2	0.608164	2.44219e-32	postive
FAS	AC114490.1	0.608179	2.4318e-32	postive
HLA-DPA1	PSMB8-AS1	0.608196	2.41972e-32	postive
PIK3CG	PIK3CD-AS1	0.608206	2.41214e-32	postive
PTPRC	USP30-AS1	0.60821	2.40915e-32	postive
TNFRSF13B	AC074366.1	0.608223	2.4001e-32	postive
SERPINA3	LINC01913	0.608224	2.3992e-32	postive
ITGB2	LINC00996	0.608238	2.38984e-32	postive
CALCB	AL136964.1	0.608249	2.38159e-32	postive
LCK	AL121748.1	0.608268	2.3688e-32	postive
CCL25	AP000757.2	0.608286	2.35597e-32	postive
NRAS	LINC01128	0.608293	2.35084e-32	postive
CD3G	AC020571.1	0.608304	2.34333e-32	postive
DEFB126	AC006270.1	0.608305	2.34294e-32	postive
UMODL1	AC008149.1	0.608335	2.32221e-32	postive
CCR8	AC023590.1	0.608351	2.31144e-32	postive
LAT	LINC00426	0.608351	2.31111e-32	postive
FGF4	AL359915.1	0.608352	2.31055e-32	postive
CHGB	AC120042.1	0.608353	2.30994e-32	postive
ICOS	AC010175.1	0.60836	2.30543e-32	postive
GZMB	BFSP2-AS1	0.608362	2.30391e-32	postive
CRLF3	OIP5-AS1	0.608363	2.30279e-32	postive
NPY	AC121158.1	0.608373	2.29609e-32	postive
BPI	LINC00442	0.608401	2.27743e-32	postive
IL2RA	AP002954.1	0.608406	2.27369e-32	postive
TNFRSF4	AC007365.3	0.608422	2.26336e-32	postive
NR1I2	AP000757.2	0.608426	2.26092e-32	postive
PTPRC	LINC02073	0.608436	2.25391e-32	postive
GMFB	TUG1	0.608447	2.24668e-32	postive
LCP2	AC138207.5	0.608451	2.24391e-32	postive
TNFRSF4	AL590764.1	0.608462	2.23689e-32	postive
OBP2A	LINC00645	0.608474	2.22877e-32	postive
CCR1	BFSP2-AS1	0.608475	2.22808e-32	postive
PCSK2	AC007681.1	0.608494	2.21551e-32	postive
THPO	MIR7-3HG	0.608507	2.2073e-32	postive
NFYB	ADNP-AS1	0.60851	2.20535e-32	postive
HLA-DRB1	AL590764.1	0.608517	2.20089e-32	postive
PCSK1	LINC01198	0.608525	2.19545e-32	postive
CRP	LINC02267	0.608544	2.18326e-32	postive
FLT3	LINC02273	0.608554	2.17656e-32	postive
BMP4	AC120042.1	0.60856	2.17296e-32	postive
MASP2	AC104564.4	0.608562	2.17142e-32	postive
PIK3CD	AL023653.1	0.608586	2.156e-32	postive
LTA	LINC02325	0.608594	2.15087e-32	postive
DCD	AL442647.1	0.608597	2.14914e-32	postive
ACVRL1	GATA6-AS1	0.608605	2.14393e-32	postive
SSTR1	SLC25A30-AS1	0.608607	2.14293e-32	postive
NR2C1	AC012170.2	0.608608	2.1421e-32	postive
SERPINA3	LINC01749	0.608636	2.1249e-32	postive
MAP3K14	AC114488.2	0.608658	2.11069e-32	postive
VCAM1	AL162457.1	0.608663	2.10758e-32	postive
SEMG2	AC007036.1	0.60868	2.0969e-32	postive
CYBB	AP002954.1	0.6087	2.08461e-32	postive
GDF3	AC068134.2	0.608737	2.06231e-32	postive
KLRK1	AC004865.2	0.608743	2.05869e-32	postive
SSTR1	ASTN2-AS1	0.608745	2.05703e-32	postive
PRKCB	AP002954.1	0.608756	2.05066e-32	postive
IDO1	USP30-AS1	0.608758	2.04939e-32	postive
IL2RA	AC026369.3	0.608783	2.03407e-32	postive
LILRB3	AL133371.2	0.608785	2.03291e-32	postive
SERPINA3	AC005920.1	0.608791	2.02957e-32	postive
PTPN6	LINC00861	0.608794	2.02749e-32	postive
VCAM1	IL21R-AS1	0.608797	2.02568e-32	postive
IL10RA	LINC02273	0.608811	2.0175e-32	postive
PDCD1	AC093010.2	0.60882	2.01206e-32	postive
IL11RA	AC078864.1	0.608828	2.00729e-32	postive
MX2	AP001610.1	0.608846	1.99658e-32	postive
NCR1	AL357992.1	0.608852	1.99326e-32	postive
SOS2	AC098484.1	0.608853	1.99265e-32	postive
FGFR2	AC069208.1	0.608875	1.97946e-32	postive
PDCD1	AL592164.1	0.608877	1.97872e-32	postive
LGR5	LINC00488	0.608909	1.96015e-32	postive
TCHHL1	CPB2-AS1	0.608938	1.94332e-32	postive
PAEP	MIR503HG	0.60894	1.94203e-32	postive
ICAM2	AC092809.2	0.608945	1.93906e-32	postive
LYZ	LINC02084	0.608947	1.9377e-32	postive
MUC5AC	AC109809.3	0.608959	1.93098e-32	postive
PDCD1	AC092145.1	0.60896	1.93034e-32	postive
MAP3K14	LINC01768	0.608969	1.92522e-32	postive
SOS2	AC003681.1	0.608974	1.92245e-32	postive
S100A13	Z94160.1	0.608975	1.92221e-32	postive
TNFRSF4	AC087392.1	0.608985	1.91616e-32	postive
IL11RA	AC015722.2	0.609011	1.90184e-32	postive
DES	AL161457.1	0.60902	1.89657e-32	postive
LIFR	AC091435.2	0.609029	1.89155e-32	postive
NRAS	AC005034.3	0.609036	1.88769e-32	postive
FAM19A3	AC005220.1	0.609041	1.88459e-32	postive
NOX3	LINC02178	0.60905	1.87957e-32	postive
TYROBP	LINC01150	0.609107	1.84853e-32	postive
PTPN6	LINC02099	0.609107	1.84843e-32	postive
LTA	AL121985.1	0.609114	1.84469e-32	postive
KLRD1	LINC00528	0.609138	1.83146e-32	postive
PRF1	AC004988.1	0.609143	1.82877e-32	postive
CCRL2	AL078587.1	0.609164	1.81757e-32	postive
CCR5	AL162414.1	0.609169	1.81496e-32	postive
FGF9	AC022240.1	0.609177	1.81038e-32	postive
PRKCB	AC022126.1	0.609199	1.79859e-32	postive
VEGFC	AC239800.3	0.609204	1.79595e-32	postive
CD86	AL035530.1	0.609208	1.79371e-32	postive
CXCR4	FO393401.1	0.609211	1.79233e-32	postive
CD247	USP30-AS1	0.609271	1.76054e-32	postive
IL18RAP	BFSP2-AS1	0.609282	1.75518e-32	postive
IL11RA	MIR3681HG	0.609289	1.75159e-32	postive
PDGFA	AC034195.1	0.609353	1.71826e-32	postive
CD19	AL121985.1	0.60937	1.70975e-32	postive
RAC2	LINC01943	0.609392	1.69871e-32	postive
FCER1G	AC004988.1	0.609392	1.69858e-32	postive
BMP5	AC116903.2	0.609395	1.69705e-32	postive
KIR3DL2	Z85994.1	0.609397	1.69617e-32	postive
CRABP1	AL451069.1	0.609402	1.69358e-32	postive
CD79A	IL21-AS1	0.609423	1.68305e-32	postive
CCR5	TSPOAP1-AS1	0.609429	1.68031e-32	postive
RXFP1	AC135371.1	0.609455	1.66728e-32	postive
NR2F2	AC024337.2	0.609463	1.66348e-32	postive
NCR1	C9orf139	0.609468	1.66081e-32	postive
NDP	AC108472.1	0.60947	1.66001e-32	postive
PDYN	LINC01936	0.609478	1.65591e-32	postive
LTA	AL591468.1	0.609508	1.64149e-32	postive
NDP	LINC01915	0.609529	1.6312e-32	postive
LEFTY1	HOTTIP	0.609534	1.62852e-32	postive
ZAP70	LINC02446	0.609546	1.62311e-32	postive
TNFRSF4	LINC00539	0.609564	1.61409e-32	postive
TNFRSF9	AL591468.1	0.609588	1.60285e-32	postive
IL27	LINC01281	0.609603	1.59575e-32	postive
IL2	AC067945.3	0.609606	1.59419e-32	postive
GPHA2	LIFR-AS1	0.609611	1.59206e-32	postive
NR1H3	C9orf139	0.609623	1.58654e-32	postive
NR0B2	AC007638.2	0.609629	1.58354e-32	postive
CD3D	LINC02073	0.609631	1.58243e-32	postive
KLRD1	AC015819.1	0.609644	1.57644e-32	postive
CCR5	AC090559.1	0.609655	1.57148e-32	postive
BMPR1A	FGD5-AS1	0.609655	1.57127e-32	postive
IL11RA	AC114485.1	0.609667	1.56562e-32	postive
PSMC1	AC099850.3	0.609676	1.5617e-32	postive
BRAF	AC005562.1	0.609681	1.55936e-32	postive
FGFR4	HOTTIP	0.609682	1.5588e-32	postive
IL12RB1	AC006369.1	0.609697	1.55186e-32	postive
CD79A	AL121985.1	0.609732	1.53577e-32	postive
ARRB1	GATA6-AS1	0.609739	1.53282e-32	postive
KIR2DL4	LINC01871	0.609741	1.53193e-32	postive
AGTR2	AC010320.3	0.609741	1.53179e-32	postive
NFKB1	CD27-AS1	0.609762	1.52212e-32	postive
MASP2	MCM3AP-AS1	0.609762	1.52203e-32	postive
UMODL1	LINC01625	0.60977	1.51857e-32	postive
CCL5	LINC00402	0.609771	1.51824e-32	postive
RXRG	AC007993.2	0.609773	1.51737e-32	postive
LTA	CHRM3-AS2	0.609773	1.51725e-32	postive
CD3G	LINC01841	0.609783	1.51268e-32	postive
CTLA4	AC096734.1	0.609797	1.50657e-32	postive
FGR	LINC02397	0.609815	1.49864e-32	postive
IL2RA	AC243960.1	0.609817	1.49752e-32	postive
IL12RB1	AC021188.1	0.60982	1.49618e-32	postive
CD8B	AC073133.1	0.609832	1.49109e-32	postive
EDNRA	AC079789.1	0.609847	1.48443e-32	postive
GREM2	AP006333.2	0.609847	1.48434e-32	postive
ITK	AC091180.2	0.609891	1.46526e-32	postive
TNFSF13B	LINC00996	0.609892	1.46461e-32	postive
IL5RA	LINC00567	0.609901	1.46092e-32	postive
IL2RA	FO393401.1	0.609904	1.4594e-32	postive
IGF2	LINC00513	0.609913	1.45554e-32	postive
TSHB	AC007610.2	0.609914	1.45516e-32	postive
BTK	LINC02446	0.609919	1.45303e-32	postive
GH2	AC007216.3	0.609924	1.45067e-32	postive
GPHA2	PLA2G4C-AS1	0.609937	1.44521e-32	postive
KLRD1	AP002954.1	0.609949	1.44007e-32	postive
CHGB	AC004690.2	0.609951	1.43914e-32	postive
CD19	AL683807.1	0.609986	1.42419e-32	postive
REG1A	AC237221.1	0.609987	1.42394e-32	postive
S100A3	AL732292.2	0.609999	1.41864e-32	postive
MBL2	LINC01010	0.61	1.41822e-32	postive
LBP	AL713965.1	0.610006	1.41596e-32	postive
NR2F2	AC087477.5	0.610008	1.41491e-32	postive
HLA-DPB1	AL133371.2	0.610027	1.40694e-32	postive
REG1A	LINC00658	0.610032	1.40482e-32	postive
PIK3CG	AL031056.2	0.610039	1.40198e-32	postive
TNFSF11	LINC00221	0.610041	1.4011e-32	postive
NR2C1	AC132872.3	0.610044	1.40019e-32	postive
CALCA	AC010328.1	0.610047	1.39874e-32	postive
CCR7	AL121985.1	0.610053	1.39617e-32	postive
TANK	EBLN3P	0.610056	1.3952e-32	postive
NFYB	AC005332.9	0.61006	1.39319e-32	postive
CD3D	AC109826.1	0.610068	1.38992e-32	postive
DDX17	AP000442.2	0.610071	1.38865e-32	postive
PSMD5	EBLN3P	0.610077	1.38631e-32	postive
CCL5	LINC00539	0.610083	1.3838e-32	postive
SCTR	LINC01598	0.610101	1.3765e-32	postive
TNFRSF13B	FAM30A	0.61011	1.37269e-32	postive
KIR2DL1	AC102953.2	0.610129	1.36526e-32	postive
NFAT5	AC003681.1	0.610175	1.34646e-32	postive
ICOS	AC002091.1	0.610176	1.34612e-32	postive
SCGB3A1	LINC00866	0.610178	1.34542e-32	postive
KRAS	AC091170.1	0.610179	1.34481e-32	postive
C3	TRIM31-AS1	0.610204	1.33515e-32	postive
CD28	AP002954.1	0.610248	1.31754e-32	postive
IL12B	LINC00528	0.610275	1.30718e-32	postive
TNFSF8	C9orf139	0.610277	1.30631e-32	postive
NOV	AL590438.1	0.610278	1.30589e-32	postive
NFYB	UBL7-AS1	0.610298	1.29834e-32	postive
SOS1	TUG1	0.610306	1.29528e-32	postive
CER1	AC091544.6	0.610314	1.29225e-32	postive
NR2C2	AL031670.1	0.610321	1.28925e-32	postive
CHIT1	AC023590.1	0.61033	1.28588e-32	postive
ELAVL1	AC107027.3	0.610332	1.28521e-32	postive
FGF20	AC004160.1	0.610375	1.26868e-32	postive
IL7R	AC092145.1	0.610379	1.26745e-32	postive
ROBO2	AC079779.2	0.610395	1.26145e-32	postive
DUOX2	AC022568.1	0.6104	1.25951e-32	postive
IL16	AC023590.1	0.610409	1.25627e-32	postive
TMSB10	AC078962.1	0.610414	1.25422e-32	postive
PDCD1	AC079015.1	0.610419	1.25252e-32	postive
SSTR1	AL445649.1	0.610428	1.24903e-32	postive
CCL25	AL590235.2	0.61043	1.24833e-32	postive
CD40LG	AL121985.1	0.610431	1.24793e-32	postive
CXCR4	LINC00528	0.610449	1.24111e-32	postive
BMPR1A	LINC00863	0.610468	1.23439e-32	postive
CD4	AP002954.1	0.610504	1.22128e-32	postive
HTR3B	MAGEA8-AS1	0.610509	1.21938e-32	postive
FGF20	LCMT1-AS2	0.61051	1.21909e-32	postive
IL12RB1	LINC02195	0.610511	1.21839e-32	postive
C8G	AC005035.1	0.610519	1.21556e-32	postive
LIFR	PLA2G4C-AS1	0.610538	1.20895e-32	postive
SST	RTCA-AS1	0.610546	1.20579e-32	postive
IL27RA	AC091179.2	0.610548	1.20534e-32	postive
IL12RB1	SIRPG-AS1	0.610567	1.19859e-32	postive
CCL23	CTD-3080P12.3	0.610569	1.19783e-32	postive
LIFR	LINC01310	0.610587	1.19117e-32	postive
NR1I2	LCA10	0.610613	1.18215e-32	postive
TNFSF13	DNMBP-AS1	0.610617	1.18088e-32	postive
CCL4	AC006369.1	0.610634	1.17463e-32	postive
CXCL9	AC011899.3	0.61064	1.1726e-32	postive
SEMG2	SPATA3-AS1	0.610652	1.16846e-32	postive
RFXANK	ZSCAN16-AS1	0.61067	1.16211e-32	postive
TNFSF13B	AC138207.5	0.610692	1.15474e-32	postive
CD4	LINC01146	0.610697	1.15281e-32	postive
KLRK1	OSTN-AS1	0.610704	1.15071e-32	postive
TNFSF8	AC007728.2	0.610705	1.15033e-32	postive
CCL4	LINC00892	0.610705	1.15017e-32	postive
SEMA7A	MUC2	0.610706	1.14995e-32	postive
HNF4A	AL078587.1	0.610725	1.14351e-32	postive
PIK3CG	AC246787.2	0.610727	1.14279e-32	postive
DCK	AL161891.1	0.610733	1.1407e-32	postive
SP1	AC012170.2	0.610734	1.14022e-32	postive
HLA-DRB1	MIR155HG	0.61074	1.13827e-32	postive
DEFB126	AC084809.2	0.61075	1.13483e-32	postive
IL2	AL590764.1	0.610757	1.13252e-32	postive
CD8A	AL031056.2	0.610777	1.12595e-32	postive
ABCC4	LINC01521	0.610792	1.12081e-32	postive
RFX5	AC090948.2	0.610795	1.11988e-32	postive
PRKCB	TSPOAP1-AS1	0.610813	1.11383e-32	postive
CD40LG	LINC00996	0.610814	1.11363e-32	postive
CD3D	AC079015.1	0.610822	1.11091e-32	postive
RXFP1	AL513303.1	0.610823	1.11063e-32	postive
IL18RAP	Z82188.2	0.610839	1.10513e-32	postive
CCR1	USP30-AS1	0.610843	1.10399e-32	postive
NFYB	AC005034.3	0.610847	1.10259e-32	postive
HLA-DPB1	TRG-AS1	0.610856	1.09964e-32	postive
GRAP2	Z82188.2	0.610857	1.09939e-32	postive
CTSS	AC002091.1	0.610858	1.09888e-32	postive
APOBEC3H	AL365361.1	0.610906	1.08329e-32	postive
SEMA6B	AC007950.1	0.610913	1.081e-32	postive
IL7R	AC007278.1	0.610938	1.0732e-32	postive
CD28	AC005842.1	0.61096	1.06623e-32	postive
FCGR2B	PCED1B-AS1	0.610984	1.05848e-32	postive
SSTR1	AC092809.2	0.610987	1.0576e-32	postive
TNFRSF17	LINC00426	0.610988	1.0571e-32	postive
FASLG	CARD8-AS1	0.610994	1.05538e-32	postive
LIFR	AC016705.2	0.611	1.05344e-32	postive
CD247	AC017002.3	0.611011	1.05e-32	postive
HLA-DQA1	LINC00426	0.611017	1.04808e-32	postive
NR0B2	HNF1A-AS1	0.611021	1.04689e-32	postive
IFNG	AF127936.1	0.61104	1.04112e-32	postive
TK2	FGD5-AS1	0.611042	1.04027e-32	postive
KLRD1	LINC02285	0.611043	1.03994e-32	postive
LCP2	LINC01857	0.611067	1.03248e-32	postive
LIFR	AC011511.2	0.611087	1.02654e-32	postive
PRKCA	AC012485.2	0.611103	1.0216e-32	postive
HNF4A	AC114488.1	0.611109	1.01982e-32	postive
CRIM1	AL021326.1	0.61111	1.01951e-32	postive
MASP2	AL031600.1	0.611113	1.0187e-32	postive
EBI3	C9orf139	0.611114	1.01833e-32	postive
NFYB	TMPO-AS1	0.611144	1.00912e-32	postive
BTK	LINC01857	0.611146	1.00871e-32	postive
LILRB3	AC018755.4	0.611165	1.00298e-32	postive
IL10RA	AL512306.2	0.611169	1.00171e-32	postive
IL2RA	LINC01943	0.611173	1.00049e-32	postive
IFNG	AC022126.1	0.611179	9.98778e-33	postive
RORC	TDRKH-AS1	0.61118	9.98468e-33	postive
CALCB	LINC00671	0.611186	9.96518e-33	postive
GZMB	DBH-AS1	0.611193	9.94434e-33	postive
PDGFRB	AC079789.1	0.6112	9.92417e-33	postive
GDF3	AC020907.1	0.611221	9.8634e-33	postive
HNF4A	AC005550.3	0.611232	9.83092e-33	postive
IL12B	LINC01281	0.611249	9.78004e-33	postive
F2R	LINC01747	0.611263	9.73927e-33	postive
GPHA2	AP005131.2	0.611264	9.7374e-33	postive
APOBEC3G	LINC00539	0.611283	9.68152e-33	postive
LTB	AL158212.1	0.611302	9.62721e-33	postive
MASP2	AC109460.2	0.611304	9.62169e-33	postive
EBI3	IL21-AS1	0.611316	9.58725e-33	postive
CCR1	MIR155HG	0.611338	9.5259e-33	postive
S100A1	AC020659.1	0.611345	9.50583e-33	postive
PAEP	AC023154.1	0.611346	9.50155e-33	postive
C3AR1	LINC00996	0.611346	9.50153e-33	postive
LTBP2	LINC01489	0.611349	9.49457e-33	postive
CCL5	Z82188.2	0.611365	9.44678e-33	postive
RORA	AC114811.2	0.61139	9.3783e-33	postive
PTH2	LINC00846	0.611399	9.35309e-33	postive
NR1I2	AC007638.2	0.611433	9.25815e-33	postive
GRAP2	AC099524.1	0.611441	9.23623e-33	postive
CTLA4	Z82188.2	0.611466	9.16627e-33	postive
IL12B	FO393401.1	0.611469	9.15834e-33	postive
EBI3	ADPGK-AS1	0.611478	9.13611e-33	postive
IL16	AC008957.1	0.611483	9.12125e-33	postive
LTA	AC009133.3	0.611491	9.09971e-33	postive
C3AR1	USP30-AS1	0.611511	9.04433e-33	postive
FABP2	AC103760.1	0.611512	9.04366e-33	postive
CCL25	AC108134.3	0.611518	9.02747e-33	postive
LIF	AC004264.1	0.611533	8.98563e-33	postive
SOS1	LINC00630	0.611541	8.96446e-33	postive
NR2F1	LINC02048	0.611543	8.9594e-33	postive
AR	AC111000.4	0.611552	8.93515e-33	postive
PTPN6	MIR155HG	0.611583	8.85267e-33	postive
ISG20L2	AC005288.1	0.611597	8.81548e-33	postive
VEGFC	LINC01322	0.611603	8.79945e-33	postive
CYBB	LINC01943	0.61161	8.78223e-33	postive
CCR7	LINC01934	0.611615	8.76865e-33	postive
BTK	AL683807.1	0.611626	8.73927e-33	postive
HNF4G	LINC00501	0.611653	8.66928e-33	postive
FASLG	IL21-AS1	0.611666	8.63656e-33	postive
GRAP2	AC010175.1	0.611667	8.6341e-33	postive
CD244	AL590764.1	0.611698	8.55501e-33	postive
CCR5	LINC01781	0.6117	8.54893e-33	postive
PDCD1	LINC02195	0.6117	8.54769e-33	postive
CCR8	ADPGK-AS1	0.611701	8.54591e-33	postive
GHRH	AC005906.2	0.611703	8.54224e-33	postive
SPAG11A	AC026369.2	0.611711	8.52071e-33	postive
VCAM1	AC007920.1	0.611721	8.49538e-33	postive
TSHR	AL136964.1	0.611728	8.47803e-33	postive
CXCL12	LINC02202	0.611728	8.4767e-33	postive
BMP4	AP001025.3	0.611737	8.45492e-33	postive
CD72	AL035530.1	0.611738	8.4511e-33	postive
OPRD1	AC093702.1	0.611775	8.35936e-33	postive
CD8A	AL121985.1	0.611784	8.33626e-33	postive
FASLG	Z82188.2	0.61179	8.3224e-33	postive
IL2	EAF1-AS1	0.611805	8.28549e-33	postive
IL12B	AL023653.1	0.611806	8.28252e-33	postive
SFTPA2	AC087273.2	0.611808	8.27748e-33	postive
RBP5	LIFR-AS1	0.611809	8.27559e-33	postive
CD4	AC007728.2	0.611818	8.25182e-33	postive
BTK	AC008957.1	0.611823	8.24084e-33	postive
FGF18	AC090116.1	0.611825	8.23611e-33	postive
IL16	AC010186.4	0.611839	8.20176e-33	postive
HLA-DRA	PCED1B-AS1	0.611841	8.1955e-33	postive
AR	AC092667.1	0.611874	8.11592e-33	postive
SSTR1	AL162724.1	0.611877	8.1083e-33	postive
NR2C2	NPTN-IT1	0.611891	8.07389e-33	postive
RORC	AP004609.1	0.611897	8.05967e-33	postive
CXCL9	LINC01094	0.611921	8.00348e-33	postive
TNFRSF4	AC126177.8	0.611973	7.87969e-33	postive
CXCR5	AC119428.2	0.611973	7.87913e-33	postive
TBK1	EBLN3P	0.611979	7.86537e-33	postive
APOBEC3G	OSTN-AS1	0.61198	7.86327e-33	postive
PSMD8	AC022639.1	0.611984	7.85252e-33	postive
CXCL9	AC002091.2	0.611988	7.84316e-33	postive
TNFRSF13B	LINC02446	0.61199	7.83836e-33	postive
IL2RA	PIK3CD-AS1	0.612007	7.79826e-33	postive
FAM3D	AC007036.1	0.612035	7.73321e-33	postive
ICOS	AL121748.1	0.612046	7.70876e-33	postive
LBP	AC008105.3	0.612061	7.67507e-33	postive
LILRB3	AC011899.2	0.612063	7.67026e-33	postive
SH2D1A	AC079584.2	0.612076	7.64057e-33	postive
CCL4L2	LINC00528	0.612136	7.50372e-33	postive
BTK	LINC01781	0.612167	7.43459e-33	postive
DDX17	AC087481.3	0.612191	7.38087e-33	postive
SEMG2	AC244100.3	0.612195	7.37285e-33	postive
EPGN	AC116614.1	0.612203	7.35517e-33	postive
PDCD1	LINC02446	0.612208	7.34497e-33	postive
NR2C2	CR936218.1	0.612227	7.30298e-33	postive
CCR1	AC109826.1	0.612245	7.26354e-33	postive
CD8A	AL137779.1	0.612249	7.25398e-33	postive
APOBEC3H	AC093010.2	0.612252	7.24834e-33	postive
CCR1	LINC01684	0.612265	7.21972e-33	postive
IL12RB1	LINC02397	0.612267	7.21479e-33	postive
KIR3DL1	AC102953.2	0.612269	7.2103e-33	postive
IL12RB1	IL21-AS1	0.612271	7.20755e-33	postive
FGR	AL590764.1	0.612284	7.17792e-33	postive
ITGAL	CARD8-AS1	0.612299	7.14673e-33	postive
CD79B	MIR155HG	0.612299	7.14608e-33	postive
IL12RB1	AC083949.1	0.612301	7.14146e-33	postive
ITGB2	AC138207.5	0.612332	7.076e-33	postive
CYBB	AC092145.1	0.612344	7.05166e-33	postive
OPRK1	MIR100HG	0.612345	7.04851e-33	postive
MCHR1	AC007405.2	0.61235	7.03879e-33	postive
INHA	Z85994.1	0.612368	6.99974e-33	postive
CCR7	AC010247.2	0.61237	6.99679e-33	postive
FGF4	LINC01388	0.612386	6.96239e-33	postive
GRAP2	AC004921.1	0.61239	6.95424e-33	postive
GREM2	AC008992.1	0.612405	6.92376e-33	postive
HNF4G	AC002401.3	0.61241	6.9141e-33	postive
ARTN	AL355303.1	0.61241	6.91303e-33	postive
FABP7	AC098936.1	0.612417	6.8987e-33	postive
FABP12	AC009118.1	0.612417	6.89781e-33	postive
CD79B	BFSP2-AS1	0.612426	6.88104e-33	postive
ICAM2	AC061961.1	0.612432	6.86836e-33	postive
S100G	AC026202.2	0.61246	6.81037e-33	postive
FCGR2B	ZEB2-AS1	0.612464	6.80171e-33	postive
CCR5	AL592164.1	0.612465	6.80091e-33	postive
CHIT1	AL512306.2	0.612466	6.79884e-33	postive
PRLHR	PGM5-AS1	0.612474	6.78225e-33	postive
HLA-DRB1	LINC01943	0.612476	6.77724e-33	postive
TLR7	LINC01943	0.612479	6.77249e-33	postive
FCER1G	AC004865.2	0.612516	6.69646e-33	postive
IL10RA	CELF2-AS1	0.612519	6.69135e-33	postive
BMP4	AC098617.1	0.612548	6.63384e-33	postive
S100P	AL391421.1	0.612621	6.4889e-33	postive
PIK3R5	AL162414.1	0.612641	6.45151e-33	postive
MSR1	AC138207.5	0.612651	6.43142e-33	postive
GMFG	AC015911.3	0.612654	6.42607e-33	postive
OPRD1	SPRY4-IT1	0.612663	6.40842e-33	postive
PNOC	LINC02343	0.612689	6.35887e-33	postive
HTR3A	AL354977.2	0.6127	6.33775e-33	postive
SOCS1	AC027801.4	0.612738	6.26559e-33	postive
IL18RAP	TRBV11-2	0.612742	6.25797e-33	postive
ADAR	AL450992.2	0.612763	6.21932e-33	postive
MASP2	MKNK1-AS1	0.612766	6.21427e-33	postive
IL18RAP	SIRPG-AS1	0.612772	6.2017e-33	postive
NR0B2	AL031663.2	0.612773	6.2003e-33	postive
ICAM2	AC013275.1	0.612801	6.14912e-33	postive
ICAM2	AC034195.1	0.612805	6.14115e-33	postive
TG	AL499616.1	0.612811	6.13031e-33	postive
SH2D1A	ADPGK-AS1	0.612819	6.11611e-33	postive
EPOR	COL18A1-AS1	0.612821	6.11231e-33	postive
MARCO	AC016705.2	0.612825	6.1043e-33	postive
NR1H4	AL133383.1	0.612831	6.09317e-33	postive
C8G	AC011511.2	0.612832	6.09211e-33	postive
GLP2R	AC015468.3	0.612834	6.08858e-33	postive
PTPRC	LINC02390	0.612844	6.06964e-33	postive
PTH1R	LINC01480	0.612848	6.0618e-33	postive
GREM2	TMEM26-AS1	0.612854	6.05172e-33	postive
PIK3CG	OSTN-AS1	0.612858	6.04487e-33	postive
PTGDS	AC079584.2	0.612876	6.01214e-33	postive
SOS1	AC005034.3	0.612885	5.99487e-33	postive
FGR	AC093010.2	0.612892	5.98275e-33	postive
MPO	AC106875.1	0.612893	5.98185e-33	postive
OGN	AC092376.2	0.612919	5.93552e-33	postive
HCST	AC012645.3	0.61294	5.89721e-33	postive
IGF1	AC114284.1	0.612965	5.85323e-33	postive
CD40LG	AC010247.2	0.612973	5.83945e-33	postive
KLRD1	Z82188.2	0.613013	5.77051e-33	postive
DKK1	AC003986.2	0.613015	5.76652e-33	postive
ANGPT4	LINC01411	0.613015	5.76626e-33	postive
GMFG	AC097375.1	0.613041	5.72197e-33	postive
IL1A	HS1BP3-IT1	0.613051	5.70415e-33	postive
CD48	AC002091.1	0.613059	5.69007e-33	postive
NAMPT	LIVAR	0.61308	5.65502e-33	postive
HLA-DPB1	LINC01943	0.613096	5.62806e-33	postive
KLRK1	AC010186.4	0.613099	5.62293e-33	postive
PRL	SERPINB9P1	0.613104	5.61418e-33	postive
GRAP2	AL135818.1	0.613118	5.59064e-33	postive
CXCR3	DBH-AS1	0.613122	5.58356e-33	postive
JAK1	NORAD	0.613141	5.55304e-33	postive
CXCR6	AC007728.2	0.613185	5.47863e-33	postive
CTSS	USP30-AS1	0.613189	5.47304e-33	postive
PDCD1	CHRM3-AS2	0.613207	5.44253e-33	postive
CD48	AL121748.1	0.61321	5.43789e-33	postive
AREG	AP003486.1	0.613223	5.41642e-33	postive
ZAP70	LINC00544	0.613239	5.39131e-33	postive
CD3E	ADPGK-AS1	0.613244	5.38382e-33	postive
CCL4	AC017002.3	0.613261	5.35582e-33	postive
IL7R	AC021188.1	0.613264	5.35131e-33	postive
IL5RA	LINC01765	0.613279	5.32601e-33	postive
IREB2	AC087481.3	0.613291	5.30681e-33	postive
FGF3	AL355103.1	0.613307	5.28232e-33	postive
KIR2DL1	AC106771.1	0.613308	5.2808e-33	postive
CER1	AL442647.1	0.613314	5.27076e-33	postive
LAT	AC116914.2	0.613317	5.26562e-33	postive
CHGB	AC098617.1	0.61332	5.26196e-33	postive
LCP2	AL031056.2	0.613329	5.24725e-33	postive
HTR3C	AL031275.1	0.613333	5.24092e-33	postive
LIMS1	LIMS1-AS1	0.613352	5.21111e-33	postive
LEFTY1	AP000757.2	0.613373	5.17771e-33	postive
GZMB	AL591468.1	0.613384	5.16095e-33	postive
ICOS	TSPOAP1-AS1	0.613384	5.16069e-33	postive
PRF1	AC009133.3	0.613402	5.13343e-33	postive
PRL	AC020659.1	0.613411	5.1195e-33	postive
CD3E	AP002954.1	0.613412	5.11762e-33	postive
GDF7	AC010931.2	0.613432	5.08803e-33	postive
CD22	LINC01943	0.613432	5.08724e-33	postive
LHB	LINC00524	0.613448	5.06337e-33	postive
HNF4G	SPATA3-AS1	0.61345	5.05976e-33	postive
PRF1	AC004865.2	0.613451	5.05839e-33	postive
ITGB2	SIRPG-AS1	0.613455	5.05304e-33	postive
LBP	BX119904.2	0.613463	5.04033e-33	postive
AGTR2	AC025627.1	0.613469	5.03189e-33	postive
MCHR1	AL121832.1	0.613492	4.997e-33	postive
SEMA4G	MIR194-2HG	0.6135	4.98438e-33	postive
CD86	AC006033.2	0.613523	4.95022e-33	postive
PIK3R5	LINC00996	0.613544	4.91873e-33	postive
PDIA2	AL132709.1	0.613548	4.91312e-33	postive
CCR4	LINC00892	0.613569	4.88154e-33	postive
IL2	AC017002.3	0.613591	4.85044e-33	postive
CMKLR1	AC018755.4	0.613591	4.85025e-33	postive
NR1H2	PTOV1-AS1	0.613597	4.84081e-33	postive
CHIT1	AL162414.1	0.613598	4.84004e-33	postive
INHBE	LINC01558	0.613599	4.83853e-33	postive
NR6A1	AL354928.1	0.613622	4.80542e-33	postive
LTA	AC083949.1	0.613658	4.75341e-33	postive
TNFSF8	AC090559.1	0.613659	4.75214e-33	postive
SLC10A2	AC004837.2	0.613661	4.74873e-33	postive
CD22	AL121748.1	0.613662	4.74724e-33	postive
GDF11	AC069208.1	0.613664	4.74473e-33	postive
PRKCB	AC015819.1	0.613665	4.74285e-33	postive
CCL5	AC008083.3	0.613676	4.7275e-33	postive
IL18RAP	AC004865.2	0.613698	4.69651e-33	postive
DMBT1	AC006148.1	0.613713	4.6745e-33	postive
NCR1	CHRM3-AS2	0.61373	4.6508e-33	postive
LBP	AC034223.1	0.613736	4.64322e-33	postive
MIA	AC023158.1	0.61374	4.638e-33	postive
IL12B	LINC00402	0.613744	4.63164e-33	postive
CD86	AC006369.1	0.613747	4.62706e-33	postive
ISG20L2	AL162595.1	0.613752	4.62035e-33	postive
CCR9	AP000439.1	0.613775	4.58805e-33	postive
IL21R	LINC01943	0.613805	4.54805e-33	postive
CCL4	AL365361.1	0.613807	4.54494e-33	postive
CCL3L1	PCED1B-AS1	0.613817	4.53085e-33	postive
PDCD1	AL158071.3	0.613818	4.5296e-33	postive
TNFRSF9	AC243960.1	0.613824	4.5221e-33	postive
CD3D	AC243829.1	0.613843	4.49608e-33	postive
HLA-DPB1	AC004921.1	0.613873	4.45504e-33	postive
PRF1	AC021188.1	0.613886	4.43753e-33	postive
GPHA2	AC106820.2	0.613891	4.4312e-33	postive
CXCR6	LINC02073	0.613919	4.39409e-33	postive
ANGPT4	AC093326.1	0.613929	4.38113e-33	postive
APOBEC3H	AF127936.1	0.613934	4.37366e-33	postive
BRD8	AF129075.1	0.613967	4.33129e-33	postive
KLRC4	AC079584.2	0.613974	4.3217e-33	postive
CCL15	AL590235.2	0.613975	4.32019e-33	postive
HLA-DPA1	LINC01943	0.613979	4.315e-33	postive
CD19	LINC00544	0.614012	4.27327e-33	postive
KLRK1	AL158071.3	0.614034	4.24503e-33	postive
PYY	AL353616.2	0.614036	4.24166e-33	postive
LAT	AC009133.3	0.614046	4.22924e-33	postive
NOX4	AC022164.1	0.61405	4.22374e-33	postive
IFI30	LINC02099	0.614059	4.2125e-33	postive
NOX3	LINC02167	0.614071	4.19742e-33	postive
NFYB	NIFK-AS1	0.614072	4.19674e-33	postive
BMP4	BX546450.1	0.614112	4.14527e-33	postive
ITGAL	AC004988.1	0.614176	4.06646e-33	postive
LCK	AC004921.1	0.614192	4.04757e-33	postive
NOX4	MAGI2-AS3	0.614193	4.04616e-33	postive
CCR4	AL512306.3	0.614211	4.02396e-33	postive
TYROBP	AC006369.1	0.614218	4.01539e-33	postive
ANGPT4	AC079779.2	0.614242	3.98688e-33	postive
LCN10	FRMD6-AS2	0.614252	3.9747e-33	postive
NFYB	PSMA3-AS1	0.614259	3.96643e-33	postive
HCST	LINC01781	0.614263	3.96162e-33	postive
CD28	LINC02073	0.614268	3.9553e-33	postive
CXCL5	KCCAT198	0.614276	3.94555e-33	postive
UMODL1	AC091544.6	0.614292	3.92648e-33	postive
INHBB	ANO1-AS2	0.6143	3.91786e-33	postive
C8G	PLA2G4C-AS1	0.614307	3.90897e-33	postive
TNFRSF1B	AL591468.1	0.614308	3.90837e-33	postive
ICAM1	AL137145.2	0.614329	3.88296e-33	postive
IL22RA2	AL137145.1	0.614335	3.87593e-33	postive
ANGPTL2	AL031651.2	0.614365	3.84148e-33	postive
LTB	AC015722.2	0.614378	3.82688e-33	postive
NRTN	AC024592.1	0.614396	3.80589e-33	postive
NUDT6	FGD5-AS1	0.614403	3.79731e-33	postive
CCR4	FO393401.1	0.614411	3.78798e-33	postive
LCP2	AC079015.1	0.614421	3.77753e-33	postive
CHIT1	AC074366.1	0.614424	3.7737e-33	postive
CXCL9	LINC00861	0.614436	3.7605e-33	postive
KLRC3	AC243829.4	0.614453	3.74055e-33	postive
KLRK1	PIK3CD-AS1	0.614468	3.7244e-33	postive
CTF1	NEBL-AS1	0.614481	3.70946e-33	postive
RARRES3	Z82173.1	0.614489	3.70086e-33	postive
NR2F1	KCNMA1-AS1	0.614491	3.69799e-33	postive
GNRH1	AC020978.8	0.614511	3.67626e-33	postive
TNFRSF11A	LINC02027	0.61453	3.65537e-33	postive
C3	AL583722.3	0.614531	3.65417e-33	postive
TNFRSF9	AL133371.2	0.614536	3.64805e-33	postive
LTA	AC015819.1	0.614548	3.63525e-33	postive
C3	AC020656.2	0.614581	3.59887e-33	postive
CCR7	AL023653.1	0.614585	3.59513e-33	postive
PTPRC	AL160400.1	0.61459	3.58899e-33	postive
CTLA4	AC109826.1	0.614601	3.57761e-33	postive
IL17RB	AC004233.3	0.614604	3.57454e-33	postive
NRAS	AC099850.3	0.614621	3.55576e-33	postive
CHIT1	AC093010.2	0.614621	3.55549e-33	postive
EBI3	AC021188.1	0.614631	3.54567e-33	postive
CD3D	LINC02273	0.614641	3.53434e-33	postive
ZAP70	LINC01281	0.614647	3.52826e-33	postive
PRF1	LINC01943	0.614649	3.52596e-33	postive
GZMB	AL590764.1	0.61465	3.52489e-33	postive
DLL4	AL049871.1	0.614665	3.50939e-33	postive
NR2C2	AC144548.2	0.614665	3.50861e-33	postive
PDCD1	AC109826.1	0.614667	3.50694e-33	postive
ESR1	AL121796.1	0.614677	3.4959e-33	postive
NPPC	AC013553.4	0.614683	3.49017e-33	postive
DDX17	AC104564.4	0.614694	3.4779e-33	postive
S100P	AP004609.1	0.614696	3.47613e-33	postive
FGR	AC026369.3	0.614712	3.45985e-33	postive
NR2C2	AC018695.4	0.614722	3.44917e-33	postive
NR2F2	AC093010.3	0.614727	3.444e-33	postive
IL1R2	LINC01768	0.614729	3.44136e-33	postive
NR1I2	LINC00955	0.614748	3.42249e-33	postive
TCHHL1	LINC01901	0.614763	3.40697e-33	postive
RAC2	AL590764.1	0.614785	3.38422e-33	postive
NOX1	AC005089.1	0.614786	3.38328e-33	postive
TNFSF11	AC026785.3	0.614797	3.37175e-33	postive
ADIPOR2	AC007406.5	0.614808	3.36059e-33	postive
IGF2R	AC005288.1	0.614826	3.34277e-33	postive
ITGB2	USP30-AS1	0.614865	3.30356e-33	postive
HCST	DBH-AS1	0.614867	3.30104e-33	postive
IL1R2	LINC01252	0.614872	3.29603e-33	postive
FGF17	PGM5-AS1	0.614888	3.2799e-33	postive
PTH	AC022001.3	0.614893	3.27578e-33	postive
ELN	AL031429.2	0.614908	3.2605e-33	postive
NR2C2	AC010834.3	0.614925	3.244e-33	postive
NR1H4	AL078587.1	0.61493	3.2389e-33	postive
PTGDR	AC093010.2	0.614943	3.22645e-33	postive
ALB	CHODL-AS1	0.614951	3.21834e-33	postive
IL2	AP005131.6	0.614951	3.2182e-33	postive
R3HDML	AC005858.1	0.614969	3.20129e-33	postive
KLRC4	BFSP2-AS1	0.614984	3.18685e-33	postive
PMCH	AP001107.3	0.615003	3.16819e-33	postive
MC4R	AC025627.1	0.615008	3.16326e-33	postive
IL21R	LINC00426	0.615038	3.13508e-33	postive
AP3B1	AC005288.1	0.615042	3.13119e-33	postive
PRF1	AL590764.1	0.615048	3.12558e-33	postive
CXCR6	LINC00539	0.615076	3.09948e-33	postive
A2M	MIR497HG	0.615083	3.09302e-33	postive
PDGFD	LINC01489	0.615111	3.0663e-33	postive
CD86	LINC01150	0.615125	3.0534e-33	postive
OPRD1	AC015909.2	0.615157	3.02424e-33	postive
LYZ	AL035530.1	0.615174	3.00887e-33	postive
XCL2	LINC00892	0.615206	2.97992e-33	postive
FGF8	AC009955.2	0.615208	2.9778e-33	postive
LCP2	CARD8-AS1	0.61521	2.97604e-33	postive
SEMA5A	SEMA5A-AS1	0.615227	2.96039e-33	postive
FGFR4	AC017074.1	0.615233	2.95503e-33	postive
IL12RB1	BFSP2-AS1	0.615275	2.91822e-33	postive
GAST	LINC00704	0.615277	2.91632e-33	postive
LCP2	AC008957.1	0.615295	2.90026e-33	postive
CD4	AL023653.1	0.615295	2.9002e-33	postive
CD8B	AL445434.1	0.615308	2.88931e-33	postive
NCR3	PCED1B-AS1	0.615333	2.86693e-33	postive
TLR7	AC109826.1	0.61535	2.85267e-33	postive
S100A3	AL355103.1	0.615367	2.83837e-33	postive
MPO	AL137186.1	0.615372	2.83359e-33	postive
SOS2	TUG1	0.615372	2.83333e-33	postive
TGFBR1	AL359853.1	0.615373	2.83243e-33	postive
ACVRL1	LINC02262	0.615378	2.82861e-33	postive
CD79A	AC012645.3	0.615385	2.82272e-33	postive
CCR9	LINC00624	0.615394	2.81472e-33	postive
IFI30	L3MBTL4-AS1	0.615417	2.7954e-33	postive
MARCO	AC011247.1	0.615418	2.79442e-33	postive
PDCD1	LINC02391	0.615435	2.77998e-33	postive
MUC5AC	AL596442.2	0.615439	2.77714e-33	postive
R3HDML	LINC01612	0.61545	2.76798e-33	postive
WFDC2	AC012317.1	0.615451	2.76715e-33	postive
FGF7	CARMN	0.615475	2.74633e-33	postive
GRAP2	AC093323.2	0.615487	2.73691e-33	postive
TNFRSF11A	MIR194-2HG	0.615494	2.73078e-33	postive
VIM	PWAR6	0.615514	2.71408e-33	postive
SH2D1A	AC104971.4	0.615524	2.70645e-33	postive
ICAM2	LHFPL3-AS2	0.615527	2.70339e-33	postive
IGF2	AC002378.1	0.615593	2.65014e-33	postive
GH2	LINC00326	0.615599	2.64584e-33	postive
CCL21	AL450998.2	0.615615	2.6326e-33	postive
HSPA2	AC022079.1	0.615623	2.62645e-33	postive
DCK	AC097376.2	0.615629	2.62192e-33	postive
GDF7	AC087477.2	0.615631	2.61987e-33	postive
FCGR3A	PIK3CD-AS1	0.615641	2.61179e-33	postive
CD244	AC243960.1	0.615648	2.6062e-33	postive
HLA-DPB1	FO393401.1	0.615656	2.60046e-33	postive
SERPIND1	LINC00461	0.61566	2.5974e-33	postive
ABCC4	AL591848.2	0.615685	2.57711e-33	postive
VCAM1	AC106820.2	0.615696	2.56878e-33	postive
GHRHR	TRPC7-AS1	0.615705	2.56192e-33	postive
SSTR1	AC244100.3	0.615706	2.56106e-33	postive
SFTPD	AC097451.1	0.615707	2.56026e-33	postive
CCL4L2	LINC02099	0.615732	2.54085e-33	postive
SFTPA1	AC083964.1	0.615733	2.53989e-33	postive
CGA	LINC01198	0.615737	2.53741e-33	postive
IL2RB	AC012645.3	0.615739	2.53579e-33	postive
DMBT1	AL135903.2	0.61574	2.53481e-33	postive
FCER1G	AL161935.3	0.615757	2.52216e-33	postive
FCGR3A	LINC01943	0.615757	2.52174e-33	postive
NOX3	PGM5P3-AS1	0.615763	2.51724e-33	postive
BTK	AC015819.1	0.615767	2.51378e-33	postive
CCR1	AC023590.1	0.615777	2.5068e-33	postive
CCR1	AC074327.1	0.615783	2.50213e-33	postive
TAC1	ADAMTS19-AS1	0.615794	2.4935e-33	postive
RELB	AC103770.1	0.6158	2.489e-33	postive
CD8A	AC090948.1	0.615807	2.48378e-33	postive
KLRK1	TSPOAP1-AS1	0.615808	2.48347e-33	postive
PTPN11	AC005562.1	0.615826	2.46964e-33	postive
PRKCB	LINC02273	0.615831	2.4657e-33	postive
KLRD1	PIK3CD-AS1	0.615831	2.46563e-33	postive
GMFG	LINC00582	0.615833	2.46408e-33	postive
SDC2	PWAR6	0.615838	2.46026e-33	postive
ARRB1	LINC01978	0.615863	2.44203e-33	postive
CMKLR1	AC090559.1	0.615864	2.44097e-33	postive
EDNRB	AP001471.1	0.615872	2.43558e-33	postive
FASLG	LINC00528	0.615882	2.42836e-33	postive
CCRL2	LINC01978	0.615882	2.42796e-33	postive
FGR	LINC00996	0.615909	2.40813e-33	postive
APOBEC3H	AC004921.1	0.615922	2.39878e-33	postive
HLA-DRA	TRG-AS1	0.61594	2.38575e-33	postive
CD40LG	LINC02285	0.615945	2.38186e-33	postive
IL2RA	AC021188.1	0.615953	2.37617e-33	postive
LCP2	AL160400.1	0.615976	2.36008e-33	postive
RORB	AC087477.5	0.616005	2.33874e-33	postive
GMFG	AL121985.1	0.616011	2.33517e-33	postive
FCGR3A	AC138207.5	0.616011	2.33472e-33	postive
CCR7	LINC02084	0.616018	2.32998e-33	postive
STC1	LINC01287	0.616034	2.31836e-33	postive
CHIT1	LINC02084	0.616035	2.31756e-33	postive
CD48	AP002954.1	0.616058	2.30177e-33	postive
TNFRSF13B	PIK3CD-AS1	0.616064	2.29754e-33	postive
CD40LG	MIR155HG	0.616079	2.28686e-33	postive
TNFRSF11B	ST3GAL5-AS1	0.616094	2.27681e-33	postive
HLA-DPB1	AC243960.1	0.616105	2.26951e-33	postive
INHBA	LINC00702	0.616108	2.26701e-33	postive
RBP5	A2M-AS1	0.616112	2.26463e-33	postive
FGR	BFSP2-AS1	0.616115	2.26251e-33	postive
TMSB10	AC006270.1	0.616118	2.26017e-33	postive
NR2C2	AC109460.2	0.616138	2.24684e-33	postive
CXCR6	AP002954.1	0.61614	2.24541e-33	postive
FASLG	AL592164.1	0.616161	2.23102e-33	postive
ORM2	LINC01749	0.616168	2.22628e-33	postive
NR2F1	LINC01844	0.616198	2.20599e-33	postive
ADIPOR2	AC010186.3	0.616198	2.20574e-33	postive
EBI3	LINC00544	0.616225	2.1878e-33	postive
CCR4	AC004494.1	0.616227	2.18645e-33	postive
SFTPA1	AC009974.1	0.616236	2.18089e-33	postive
NFKB1	AL831784.1	0.616263	2.16314e-33	postive
IL27RA	C1QTNF1-AS1	0.616289	2.14604e-33	postive
GMFG	LINC01857	0.616291	2.14431e-33	postive
NFYB	LINC01578	0.616296	2.14111e-33	postive
IL11RA	AC016705.2	0.61633	2.11919e-33	postive
LBP	LINC02241	0.616348	2.1081e-33	postive
PRKCB	AC007728.2	0.616349	2.10723e-33	postive
PRTN3	AC124854.1	0.61638	2.0871e-33	postive
CD74	LINC01934	0.616418	2.06364e-33	postive
APOBEC3G	C9orf139	0.616436	2.05246e-33	postive
FGF3	AC097478.3	0.616436	2.05235e-33	postive
HNF4G	LINC00114	0.616438	2.05068e-33	postive
CXCL10	AC078785.1	0.616449	2.0444e-33	postive
CD247	DBH-AS1	0.616464	2.03484e-33	postive
VCAM1	AC103770.1	0.616489	2.0192e-33	postive
NFAT5	ARAP1-AS2	0.616503	2.01083e-33	postive
NFYA	TUG1	0.616519	2.00105e-33	postive
IL2	AC008659.1	0.616533	1.99236e-33	postive
SEMA4D	TSPOAP1-AS1	0.616553	1.98034e-33	postive
CSF1R	LINC00996	0.61656	1.97605e-33	postive
LTA	AC004687.1	0.616566	1.9727e-33	postive
LTA	AF127936.1	0.616583	1.96236e-33	postive
MIA	AC130456.1	0.616606	1.94863e-33	postive
EBI3	ZEB2-AS1	0.616612	1.94524e-33	postive
CCR9	AL050338.2	0.616613	1.94447e-33	postive
SEMA6B	HAR1A	0.616614	1.94425e-33	postive
CCR4	AC002091.1	0.616644	1.9267e-33	postive
HTR3A	AC012506.3	0.616688	1.90105e-33	postive
SEMA6D	AC120036.5	0.616691	1.89896e-33	postive
TGFBR3	AJ003147.1	0.616692	1.89849e-33	postive
BTK	AC067945.3	0.616693	1.89817e-33	postive
APOBEC3G	AC034238.1	0.616699	1.89434e-33	postive
FASLG	LINC00996	0.616705	1.89077e-33	postive
LTA	AC093010.2	0.616706	1.89046e-33	postive
IL12RB1	AC067945.3	0.616719	1.88327e-33	postive
PDYN	LINC00404	0.61672	1.88268e-33	postive
CXCR6	AC026369.3	0.616728	1.87769e-33	postive
CD3E	LINC01841	0.616729	1.87703e-33	postive
CD4	AC023590.1	0.616737	1.87256e-33	postive
PNOC	AL451069.1	0.616747	1.86733e-33	postive
PIK3CG	LINC02084	0.616757	1.86162e-33	postive
NCR1	AC004494.1	0.616759	1.86027e-33	postive
GIP	LINC01405	0.616821	1.82574e-33	postive
ITK	AL160400.1	0.616828	1.82179e-33	postive
LCK	LINC00539	0.616858	1.8052e-33	postive
IL17RB	AC084026.2	0.616882	1.79201e-33	postive
LANCL1	LANCL1-AS1	0.616895	1.7847e-33	postive
GRAP2	DBH-AS1	0.616897	1.78361e-33	postive
LCK	LINC02273	0.616914	1.77453e-33	postive
FABP7	BCRP3	0.616916	1.77332e-33	postive
FCGR2B	AC074327.1	0.616926	1.7682e-33	postive
HSPA1B	LINC01300	0.616932	1.76465e-33	postive
CXCR6	AC079584.2	0.616939	1.76092e-33	postive
NR5A2	AC114284.1	0.616947	1.75677e-33	postive
FCER1G	AC243960.1	0.616971	1.74426e-33	postive
GMFG	AL683807.1	0.616997	1.7304e-33	postive
HNF4A	PLUT	0.617012	1.72252e-33	postive
IL3RA	LINC01281	0.617018	1.71937e-33	postive
AMBN	AL138889.1	0.617023	1.71655e-33	postive
CCR4	SIRPG-AS1	0.617034	1.711e-33	postive
ITK	AC011247.2	0.617112	1.67092e-33	postive
RBP2	AC007099.1	0.617113	1.67017e-33	postive
CD86	AC067945.3	0.617124	1.6647e-33	postive
MAPK1	AC092611.2	0.617143	1.65516e-33	postive
LBP	LINC00355	0.617154	1.6495e-33	postive
APOBEC3G	AC243829.4	0.617173	1.64003e-33	postive
IREB2	TUG1	0.617182	1.63534e-33	postive
IL16	AC005842.1	0.617193	1.62992e-33	postive
CMKLR1	LINC00426	0.617197	1.62794e-33	postive
CXCR3	AC090948.1	0.617211	1.62114e-33	postive
CCL25	AC106876.1	0.617216	1.61848e-33	postive
PRKCB	AC079584.2	0.61722	1.61672e-33	postive
CXCR3	AC096734.1	0.617222	1.61572e-33	postive
NR2C2	AC015849.3	0.617262	1.59621e-33	postive
NTF3	AL353693.1	0.617262	1.59603e-33	postive
KLRD1	AL023653.1	0.617281	1.58674e-33	postive
CCL14	ADAMTS9-AS1	0.617292	1.58147e-33	postive
SLC40A1	AC005056.1	0.617301	1.57705e-33	postive
KIR3DL2	AC008080.4	0.617304	1.57575e-33	postive
CD19	AL133467.1	0.617324	1.56606e-33	postive
NR5A2	AL021408.1	0.617341	1.55822e-33	postive
IL7R	FO393401.1	0.61735	1.55373e-33	postive
KIR2DL3	AC245128.1	0.617367	1.54594e-33	postive
HLA-DOB	BCAR4	0.617371	1.54401e-33	postive
FCGR3A	LINC01934	0.617405	1.52807e-33	postive
MARCO	IL21R-AS1	0.617412	1.52499e-33	postive
PTGDR	LINC02397	0.617421	1.52053e-33	postive
IL12RB1	AC009133.3	0.617427	1.51789e-33	postive
PTGDR	LINC00892	0.617453	1.506e-33	postive
LEFTY1	AC024337.1	0.617458	1.50368e-33	postive
GREM2	AC138430.1	0.617471	1.49772e-33	postive
CTLA4	LINC02195	0.61749	1.4887e-33	postive
IFI30	AC017002.3	0.617496	1.48606e-33	postive
AMELX	CPB2-AS1	0.617499	1.48462e-33	postive
PIK3CA	AC092953.2	0.617511	1.4792e-33	postive
PRLR	AC003986.3	0.617518	1.47628e-33	postive
KLRC4	AL023653.1	0.617529	1.47115e-33	postive
LCK	AC007278.1	0.61753	1.47082e-33	postive
KNG1	TLX1NB	0.617542	1.46528e-33	postive
PTGDS	AC119428.2	0.617557	1.45898e-33	postive
FLT3	LINC01934	0.617597	1.44108e-33	postive
BPI	AL023583.1	0.617603	1.43831e-33	postive
PTPN6	AC006369.1	0.617606	1.43702e-33	postive
TNFRSF1B	AC092145.1	0.617606	1.43697e-33	postive
NUDT6	AC012467.2	0.61762	1.43103e-33	postive
DEFB124	AC141928.1	0.617642	1.4215e-33	postive
GNLY	AC006033.2	0.617654	1.4161e-33	postive
CMKLR1	AL365361.1	0.617657	1.4148e-33	postive
PPP3CB	NUTM2A-AS1	0.617668	1.4102e-33	postive
FLT3	AC006369.1	0.617691	1.40055e-33	postive
CXCR4	AC021188.1	0.617698	1.39733e-33	postive
IL12RB1	AC011899.2	0.617706	1.39396e-33	postive
APOBEC3G	AC006033.2	0.617713	1.3911e-33	postive
PRL	AL589986.2	0.617755	1.37334e-33	postive
TNFRSF13B	LINC00892	0.61776	1.37118e-33	postive
PDYN	AC005746.2	0.617762	1.37029e-33	postive
FCER1G	AP002954.1	0.617778	1.36364e-33	postive
IL2RB	AC067945.3	0.61778	1.3629e-33	postive
CCL3	AL591468.1	0.61778	1.36284e-33	postive
CIITA	AC133065.1	0.617785	1.36078e-33	postive
NOS2	AC090709.1	0.617796	1.3561e-33	postive
LCK	AC010186.4	0.617823	1.34523e-33	postive
MAPK8	AC022400.5	0.617826	1.34367e-33	postive
FGF4	AC104365.1	0.617835	1.3402e-33	postive
CCR9	ERICH3-AS1	0.617847	1.33521e-33	postive
ITGAL	LINC02073	0.617896	1.31553e-33	postive
CD79B	AC034238.1	0.617906	1.31149e-33	postive
IL2	AL160400.1	0.617923	1.30446e-33	postive
FCER1G	AC079015.1	0.617924	1.30425e-33	postive
NPPC	AL109761.1	0.617925	1.30367e-33	postive
CYBB	BFSP2-AS1	0.617927	1.30285e-33	postive
PTPN6	AC005840.5	0.617931	1.30129e-33	postive
NR2C1	AC010976.1	0.617933	1.30069e-33	postive
PDCD1	AC067945.3	0.617934	1.30021e-33	postive
MX1	AP001610.1	0.617938	1.2986e-33	postive
FGR	AL365361.1	0.617942	1.29693e-33	postive
FAM19A3	LINC02351	0.617949	1.29425e-33	postive
FGF20	AC007405.2	0.617949	1.29413e-33	postive
RXRG	LINC00686	0.617952	1.29302e-33	postive
TNFSF13B	AL023653.1	0.617962	1.28925e-33	postive
FASLG	AC012645.3	0.617981	1.2817e-33	postive
TMSB10	AC113143.1	0.617983	1.28096e-33	postive
EDNRA	AP001189.3	0.617991	1.27783e-33	postive
PIK3CG	AC067945.3	0.617992	1.27748e-33	postive
AMELX	AC025263.1	0.618021	1.26607e-33	postive
KIR3DL1	AC106771.1	0.618024	1.2649e-33	postive
CD3D	AC119428.2	0.618026	1.26402e-33	postive
NR1H3	AC243829.4	0.618057	1.25236e-33	postive
DKK1	AP001065.1	0.618081	1.24294e-33	postive
LEFTY1	AC108134.3	0.618098	1.23655e-33	postive
ACTA1	AL121772.3	0.618098	1.23652e-33	postive
PRKCB	AC004865.2	0.618101	1.23542e-33	postive
APOBEC3G	AC067945.3	0.618108	1.23283e-33	postive
IL2	AL034550.2	0.618125	1.22651e-33	postive
SH2D1A	AC010247.2	0.61813	1.22473e-33	postive
CD86	AL161935.3	0.618136	1.22226e-33	postive
CGB5	MRVI1-AS1	0.618144	1.21926e-33	postive
ITK	LINC01841	0.618152	1.2165e-33	postive
RETNLB	AL117382.1	0.618178	1.20678e-33	postive
APOBEC3G	AF127936.1	0.618187	1.20355e-33	postive
CMKLR1	C9orf139	0.618194	1.20087e-33	postive
TNFSF8	AC012645.3	0.618213	1.19389e-33	postive
STC1	AC064805.1	0.618217	1.19262e-33	postive
COLEC10	AC008708.1	0.618247	1.18145e-33	postive
NUDT6	AC021205.3	0.618257	1.17796e-33	postive
CCR1	AC138207.5	0.618262	1.17624e-33	postive
LCN9	AC002480.3	0.618267	1.17439e-33	postive
GIP	LINC02148	0.618286	1.16766e-33	postive
TNFSF11	AL139220.2	0.618298	1.16322e-33	postive
GFAP	AC130371.2	0.618299	1.163e-33	postive
RORB	AC073316.2	0.618319	1.15595e-33	postive
ELAVL1	AC005332.9	0.618358	1.14211e-33	postive
FABP2	MIR194-2HG	0.618368	1.13872e-33	postive
PDCD1	LINC00892	0.618378	1.13512e-33	postive
HTR3C	AL355987.4	0.618379	1.13475e-33	postive
KLRC4	AC002091.1	0.618412	1.12339e-33	postive
WFDC2	AL596442.2	0.618416	1.12205e-33	postive
CSF1R	PCED1B-AS1	0.618432	1.11666e-33	postive
CD70	IGFL2-AS1	0.618452	1.10981e-33	postive
LCP2	AL121748.1	0.618458	1.10774e-33	postive
PRLR	AL133415.1	0.618464	1.10563e-33	postive
NR0B2	LINC01979	0.618467	1.1047e-33	postive
BMPR1B	AF127577.2	0.618493	1.09587e-33	postive
IGF1	AL365259.1	0.618495	1.0954e-33	postive
CD48	AC090948.1	0.618504	1.09209e-33	postive
FLT3	PCED1B-AS1	0.618515	1.08866e-33	postive
CD79A	AC006369.1	0.618537	1.08111e-33	postive
IL12RB1	AC007728.2	0.618557	1.07473e-33	postive
MX1	AL445490.1	0.618565	1.07188e-33	postive
NRG1	TTLL11-IT1	0.618571	1.06999e-33	postive
ICOS	AC099524.1	0.618572	1.06988e-33	postive
PCSK1	AC010328.1	0.618575	1.06862e-33	postive
IL2	AC046136.1	0.618581	1.06684e-33	postive
TNFRSF11A	LINC01942	0.618609	1.05775e-33	postive
GDF10	AP004147.1	0.61861	1.05738e-33	postive
TNFRSF1B	TRBV11-2	0.618613	1.05645e-33	postive
ICOS	LINC02273	0.618642	1.04692e-33	postive
NOS2	AL160286.3	0.618708	1.02595e-33	postive
SH2D1A	AP002954.1	0.618713	1.02447e-33	postive
BRD8	LAMTOR5-AS1	0.618723	1.02152e-33	postive
FURIN	LINC00313	0.618723	1.02146e-33	postive
PDCD1	AL683807.1	0.618726	1.02057e-33	postive
LCN12	AL451069.1	0.618738	1.01681e-33	postive
GLP2R	AC008592.1	0.618741	1.01565e-33	postive
NR2F1	AC018618.1	0.618749	1.01337e-33	postive
LCN10	AC005180.2	0.618751	1.01255e-33	postive
TNFRSF17	LINC02245	0.618754	1.01172e-33	postive
PTGDR	AC079584.2	0.618765	1.00838e-33	postive
HTR3E	LINC01594	0.618767	1.00761e-33	postive
CCL15	LINC01979	0.618767	1.00761e-33	postive
MUC5AC	AC023158.2	0.618777	1.00466e-33	postive
AHNAK	AC092611.2	0.618778	1.00433e-33	postive
TNFSF13B	AC017002.3	0.61878	1.00367e-33	postive
LCN10	AC053503.4	0.618783	1.00287e-33	postive
STC1	LINC01194	0.618783	1.00284e-33	postive
BMP4	AC023886.1	0.618785	1.0022e-33	postive
DMBT1	AC244100.3	0.618797	9.98624e-34	postive
ICAM2	AC017074.1	0.618798	9.98151e-34	postive
NR0B2	AC244100.3	0.61881	9.94431e-34	postive
NCR1	Z82188.2	0.618817	9.92512e-34	postive
SEMA6D	AC009055.2	0.618824	9.90228e-34	postive
NFKB1	AP000842.2	0.618831	9.8808e-34	postive
CCR4	AL121748.1	0.618839	9.8566e-34	postive
IL2	AC020571.1	0.618853	9.81474e-34	postive
SEMA3E	MIR497HG	0.618869	9.76795e-34	postive
SOS2	NORAD	0.618879	9.73733e-34	postive
GDF5	LINC01639	0.618899	9.67758e-34	postive
CCL2	SEPT4-AS1	0.618904	9.6634e-34	postive
PLCG1	PLCG1-AS1	0.618939	9.56103e-34	postive
DEFB126	AC105935.2	0.61894	9.5557e-34	postive
C8G	AC027801.4	0.618953	9.51903e-34	postive
FASLG	AC010186.4	0.61897	9.46966e-34	postive
PGR	AP006333.2	0.618973	9.45919e-34	postive
CD247	AC096734.1	0.618978	9.44662e-34	postive
CD86	AL365361.1	0.618998	9.387e-34	postive
CD86	AC015911.3	0.619001	9.37884e-34	postive
IFNG	PIK3CD-AS1	0.619018	9.33212e-34	postive
GMFG	AL031733.2	0.619033	9.28664e-34	postive
TNFRSF13B	LINC02245	0.619054	9.22701e-34	postive
FGF9	AC090116.1	0.619059	9.21556e-34	postive
SFTPA2	ST3GAL5-AS1	0.619065	9.19768e-34	postive
PIK3R5	AC004921.1	0.619066	9.19426e-34	postive
AREG	LINC01776	0.619068	9.18853e-34	postive
KLRK1	LINC02285	0.619071	9.17979e-34	postive
PRKCA	LINC01942	0.619102	9.09238e-34	postive
TNFSF12	AL133371.2	0.619116	9.05576e-34	postive
NR2F1	AC091544.2	0.619132	9.00953e-34	postive
HTR3B	AC055717.2	0.619137	8.99662e-34	postive
FCGR3A	PCED1B-AS1	0.61915	8.96166e-34	postive
CXCR3	AL158071.3	0.619151	8.95893e-34	postive
CHUK	NUTM2A-AS1	0.619151	8.95714e-34	postive
AZU1	AC074033.2	0.619171	8.90352e-34	postive
FGF8	AC025263.1	0.619182	8.87168e-34	postive
CSF2RB	AL158212.1	0.619183	8.86949e-34	postive
ICOS	LINC01871	0.619208	8.80204e-34	postive
CCR5	LINC02073	0.619218	8.77623e-34	postive
CD72	AC004988.1	0.619224	8.7586e-34	postive
BMPR1B	AL162171.3	0.619228	8.74729e-34	postive
TSHB	AJ011932.1	0.619241	8.71497e-34	postive
TNFSF11	LINC01287	0.619253	8.68178e-34	postive
PSME1	USP30-AS1	0.619271	8.63518e-34	postive
CXCR6	Z82188.2	0.619274	8.62595e-34	postive
ADCYAP1R1	AC012508.2	0.619281	8.6063e-34	postive
NPPC	LINC01310	0.619313	8.52378e-34	postive
IGF2	AL136964.1	0.619346	8.43761e-34	postive
CXCR6	LINC01857	0.619352	8.42129e-34	postive
NRAS	FGD5-AS1	0.619366	8.38506e-34	postive
CD72	AL158071.3	0.619368	8.3794e-34	postive
GUCA2A	AC009163.6	0.619375	8.36283e-34	postive
FASLG	AC092145.1	0.619378	8.35424e-34	postive
MPO	LINC01388	0.619381	8.34752e-34	postive
CSPG5	AC099520.1	0.619389	8.32617e-34	postive
TSHR	AC026369.2	0.619402	8.29239e-34	postive
HNF4A	AL133284.1	0.619419	8.2494e-34	postive
PGR	AC079789.1	0.619419	8.24928e-34	postive
EBI3	AC119428.2	0.619446	8.18182e-34	postive
FGF3	PROX1-AS1	0.619447	8.18027e-34	postive
OSM	AC140912.1	0.619449	8.17371e-34	postive
FLT3LG	PCED1B-AS1	0.619451	8.17052e-34	postive
IL5RA	LINC02265	0.619461	8.1442e-34	postive
CXCL5	AL162727.1	0.619472	8.11814e-34	postive
IL21R	LINC01934	0.619474	8.11114e-34	postive
CALCB	AL133415.1	0.61949	8.0734e-34	postive
TMSB10	AC112491.1	0.619493	8.06551e-34	postive
PLCG2	AL365361.1	0.619508	8.02732e-34	postive
KLRC4	LINC02397	0.619515	8.00984e-34	postive
CCL4L2	TRBV11-2	0.619537	7.95741e-34	postive
IFI30	LINC00158	0.619553	7.91786e-34	postive
EBI3	LINC00402	0.619561	7.89864e-34	postive
CALCA	BX119904.2	0.619579	7.85501e-34	postive
RXRG	MIR7-3HG	0.619584	7.84247e-34	postive
CCL5	AC074366.1	0.619629	7.73394e-34	postive
PGF	JAKMIP2-AS1	0.619636	7.71733e-34	postive
HTR3C	AL589745.1	0.619662	7.65766e-34	postive
IL2RG	AL023653.1	0.619667	7.646e-34	postive
ITGAL	AC090559.1	0.619671	7.6363e-34	postive
SOCS1	LINC01310	0.619671	7.63601e-34	postive
FCGR2B	AC004921.1	0.61969	7.59076e-34	postive
ZAP70	LINC01871	0.61972	7.52103e-34	postive
CD48	AC083949.1	0.619725	7.5096e-34	postive
IL16	LINC01871	0.619734	7.48838e-34	postive
NTF3	LINC00327	0.619756	7.43962e-34	postive
RXRG	AC004080.4	0.619837	7.25638e-34	postive
JAK1	LINC00630	0.619843	7.24245e-34	postive
NR2C2	SMG7-AS1	0.619851	7.22362e-34	postive
ACVRL1	AL135903.2	0.619852	7.22263e-34	postive
ORM1	AC130456.2	0.619858	7.20922e-34	postive
PIK3CG	LINC00158	0.619871	7.18065e-34	postive
CD8A	AL512306.2	0.619877	7.16783e-34	postive
FGF19	GACAT3	0.619879	7.16328e-34	postive
MASP2	ZNF32-AS2	0.619884	7.15155e-34	postive
NCR1	LINC02195	0.619884	7.15148e-34	postive
GPHA2	AC010186.3	0.619886	7.14638e-34	postive
CSPG5	AJ009632.2	0.619906	7.10343e-34	postive
NODAL	AC004540.2	0.619913	7.08756e-34	postive
SSTR1	AL357033.3	0.619916	7.08184e-34	postive
IL10RB	LINC00963	0.619931	7.04909e-34	postive
PRF1	AC004494.1	0.619933	7.04518e-34	postive
NR1H4	AL160286.3	0.619937	7.03528e-34	postive
CXCR4	PCED1B-AS1	0.619954	6.99873e-34	postive
LAT	PCED1B-AS1	0.619962	6.98291e-34	postive
STC1	AL391421.1	0.619963	6.97935e-34	postive
HNF4G	AC122108.2	0.619981	6.94106e-34	postive
DEFB126	AL031594.1	0.619984	6.93504e-34	postive
LAT	AL365361.1	0.619991	6.91892e-34	postive
APOBEC3H	AC015819.1	0.620008	6.88338e-34	postive
PSMD8	AC008649.2	0.620025	6.84853e-34	postive
CCR8	CELF2-AS1	0.620039	6.81948e-34	postive
PRF1	AC074366.1	0.620046	6.80467e-34	postive
CD4	AC109826.1	0.620051	6.79326e-34	postive
NR2F1	AC012485.1	0.620055	6.78592e-34	postive
PRKCB	MIR155HG	0.620059	6.77754e-34	postive
FGF3	AC104365.2	0.620059	6.77695e-34	postive
FURIN	LINC00689	0.620062	6.77133e-34	postive
SEMA6D	LINC02279	0.620081	6.7315e-34	postive
CTGF	AL035409.1	0.620093	6.70633e-34	postive
GPR33	AF131216.3	0.620101	6.69036e-34	postive
NR1H3	USP30-AS1	0.620121	6.64752e-34	postive
TLR7	LINC00996	0.620131	6.62707e-34	postive
PTH1R	MIR503HG	0.620158	6.57257e-34	postive
IL16	LINC02073	0.620177	6.53575e-34	postive
ITGAL	LINC01857	0.620184	6.51977e-34	postive
NR2C2	AC012467.2	0.620194	6.49995e-34	postive
TRIM22	AC083862.2	0.620196	6.49594e-34	postive
FGF10	AL121821.1	0.620207	6.474e-34	postive
NR2C2	Z68871.1	0.620213	6.46219e-34	postive
ICAM2	AP000757.2	0.620234	6.42019e-34	postive
BMPR1A	AC067750.1	0.62024	6.40913e-34	postive
CTGF	LINC01013	0.620248	6.3931e-34	postive
TNFSF8	AC099524.1	0.620255	6.37901e-34	postive
FGF17	NKX2-1-AS1	0.620258	6.37479e-34	postive
RAC2	LINC01934	0.62026	6.3694e-34	postive
IL27	AC004865.2	0.620278	6.33386e-34	postive
CD22	C9orf139	0.620279	6.33281e-34	postive
CXCR5	AC015911.3	0.620295	6.30236e-34	postive
NR2F1	KIAA0087	0.620312	6.26905e-34	postive
TAC1	AC061975.6	0.620323	6.24772e-34	postive
LTA	AC079015.1	0.620325	6.24399e-34	postive
CCRL2	AC060234.2	0.620328	6.23852e-34	postive
TNFSF13B	LINC02397	0.620336	6.22246e-34	postive
ICOS	AL357992.1	0.620342	6.21118e-34	postive
CTSS	LINC00544	0.620346	6.20287e-34	postive
FGF4	PGM5P4-AS1	0.620365	6.16754e-34	postive
ITK	AL162414.1	0.620369	6.1592e-34	postive
NFAT5	AL049840.1	0.62037	6.15809e-34	postive
AZU1	ZFHX4-AS1	0.620375	6.14758e-34	postive
SEMA6D	LINC02002	0.620387	6.12517e-34	postive
EDNRA	AC079612.1	0.620399	6.10316e-34	postive
ECD	OIP5-AS1	0.620421	6.06226e-34	postive
INHA	AC008429.1	0.620425	6.05337e-34	postive
CGA	AP000679.1	0.620431	6.04332e-34	postive
CD8A	AC008083.3	0.620439	6.02831e-34	postive
FASLG	LINC00861	0.620442	6.02324e-34	postive
ICOS	CHRM3-AS2	0.620444	6.01884e-34	postive
FCGR3A	AC243829.4	0.620463	5.98279e-34	postive
MCHR1	AC068057.1	0.620474	5.96276e-34	postive
CALCB	LINC02275	0.620478	5.95671e-34	postive
PIK3CG	AL590764.1	0.620517	5.88417e-34	postive
TNFRSF17	PCED1B-AS1	0.620523	5.87404e-34	postive
PRKCB	ADPGK-AS1	0.620566	5.79581e-34	postive
SEMA6D	AL355095.1	0.62058	5.77167e-34	postive
FGR	C9orf139	0.620608	5.72234e-34	postive
KLRC3	AC034238.1	0.620612	5.71546e-34	postive
TYROBP	LINC00528	0.62062	5.70159e-34	postive
FGF9	AC007277.1	0.620632	5.67915e-34	postive
LANCL1	AC073254.1	0.620638	5.66913e-34	postive
MASP2	AC012254.3	0.620643	5.66108e-34	postive
NPR1	AC010333.2	0.620643	5.66011e-34	postive
RXRB	HCG25	0.620668	5.61776e-34	postive
ITGB2	OSTN-AS1	0.620669	5.6158e-34	postive
PDGFRA	AC087477.5	0.62067	5.61413e-34	postive
LAT	CHRM3-AS2	0.620671	5.61106e-34	postive
GSK3B	AC092910.3	0.620688	5.58226e-34	postive
LILRB3	LINC01943	0.62069	5.57892e-34	postive
LTB	AC091179.2	0.620692	5.57602e-34	postive
CCR8	TSPOAP1-AS1	0.620693	5.57396e-34	postive
MIA	LINC01983	0.620696	5.56841e-34	postive
IL2RB	AC093010.2	0.620726	5.5175e-34	postive
HLA-DPA1	AL590764.1	0.620731	5.50891e-34	postive
DCD	AL392183.1	0.620749	5.47817e-34	postive
RARA	RARA-AS1	0.62076	5.45907e-34	postive
CD40LG	AC093010.2	0.620773	5.43738e-34	postive
CD40LG	LINC01215	0.620782	5.42327e-34	postive
ITGAL	AC018755.4	0.620793	5.405e-34	postive
RORC	LINC00589	0.620793	5.40457e-34	postive
CYBB	AC138207.5	0.620801	5.39102e-34	postive
SEMA6D	AC138761.4	0.620803	5.38726e-34	postive
SP1	NORAD	0.620806	5.38364e-34	postive
PENK	AC244453.3	0.620829	5.34469e-34	postive
FGR	AC011899.3	0.620834	5.33718e-34	postive
RAC2	LINC00426	0.620867	5.28257e-34	postive
PRTN3	AC007384.1	0.620875	5.26912e-34	postive
IL10RA	AC026369.3	0.620876	5.26808e-34	postive
DDX17	AC007663.4	0.6209	5.2295e-34	postive
IRF3	AC002398.1	0.620916	5.20392e-34	postive
SOCS1	AL109761.1	0.620917	5.20229e-34	postive
IL7R	AC012645.3	0.62092	5.19661e-34	postive
PMP2	AC061975.6	0.620923	5.19149e-34	postive
GZMB	FO393401.1	0.620936	5.17084e-34	postive
PRKCB	LINC01281	0.620937	5.16976e-34	postive
KIR3DL1	AL365203.3	0.620941	5.16333e-34	postive
OASL	AL121820.1	0.620995	5.07804e-34	postive
IL27	AC243960.1	0.621004	5.06427e-34	postive
CCL4	AC083949.1	0.621007	5.05838e-34	postive
LILRB3	C9orf139	0.621008	5.05748e-34	postive
TNFSF11	AL359873.1	0.621012	5.05135e-34	postive
NR2F1	LINC01231	0.62102	5.03867e-34	postive
PTGDR	LINC00996	0.62106	4.97634e-34	postive
CD3E	AC109826.1	0.621066	4.96758e-34	postive
FGF5	AC090912.3	0.62107	4.9617e-34	postive
KLRC1	AC007349.2	0.621089	4.93168e-34	postive
ELN	LINC01489	0.621091	4.9298e-34	postive
TNFSF8	AC011247.2	0.621121	4.88415e-34	postive
OLR1	SNHG26	0.621152	4.8372e-34	postive
LCP2	AC083862.2	0.621159	4.82752e-34	postive
CXCL9	AC023590.1	0.621164	4.81986e-34	postive
ITGB2	LINC02446	0.621166	4.81674e-34	postive
FGA	LINC00473	0.62117	4.81047e-34	postive
HLA-DMB	HLA-DQB1-AS1	0.621175	4.80283e-34	postive
GREM2	AC079789.1	0.621184	4.79011e-34	postive
LTA	AC109826.1	0.621184	4.78941e-34	postive
ZYX	AC093673.1	0.621211	4.74944e-34	postive
CSPG5	AC118658.1	0.621219	4.7377e-34	postive
IL12RB1	AC093010.2	0.621221	4.73525e-34	postive
IAPP	AC005062.1	0.621226	4.7275e-34	postive
LILRB3	PCED1B-AS1	0.621241	4.7067e-34	postive
MASP2	AC008735.1	0.621244	4.70188e-34	postive
IL2	AC012645.3	0.621245	4.70048e-34	postive
FASLG	AL683807.1	0.621248	4.69568e-34	postive
MIA	AC080013.6	0.62125	4.6929e-34	postive
LIFR	AC055874.1	0.621251	4.69099e-34	postive
ITK	AC007569.1	0.621317	4.59607e-34	postive
IL21R	ITGB2-AS1	0.62132	4.59214e-34	postive
PIK3CG	FO393401.1	0.621335	4.57115e-34	postive
EPOR	TPT1-AS1	0.621339	4.5659e-34	postive
IL27RA	AC012186.2	0.621348	4.55228e-34	postive
NR1D1	Z98884.1	0.621349	4.55097e-34	postive
CD72	TRBV11-2	0.621358	4.53864e-34	postive
PTH1R	AC012409.3	0.62137	4.52233e-34	postive
CD4	AC119428.2	0.621382	4.5047e-34	postive
CD19	AC104971.4	0.621402	4.47752e-34	postive
CD8A	AC096734.1	0.621426	4.44422e-34	postive
BTK	AC093278.2	0.621433	4.43415e-34	postive
IL10RA	CHRM3-AS2	0.621437	4.42903e-34	postive
FGFR4	LINC00628	0.621439	4.42622e-34	postive
S100A12	AC108865.1	0.621473	4.37959e-34	postive
SFTPA1	BX248123.1	0.621474	4.37863e-34	postive
MASP2	AL049840.1	0.621477	4.37541e-34	postive
PAEP	AC010931.2	0.621481	4.36893e-34	postive
S100A3	ADAMTS19-AS1	0.621495	4.35002e-34	postive
CTSS	AC098613.1	0.621497	4.34774e-34	postive
CD79A	AF127936.2	0.62151	4.33015e-34	postive
NOX1	AC009163.6	0.621514	4.32521e-34	postive
PTPRC	AC008957.1	0.621528	4.30593e-34	postive
HNF4A	AC120498.10	0.621531	4.3019e-34	postive
IL18RAP	AC093323.2	0.621533	4.29957e-34	postive
CHIT1	AC002091.2	0.621536	4.29512e-34	postive
IGF1	OVAAL	0.621552	4.27385e-34	postive
CD40LG	LINC02099	0.621558	4.26667e-34	postive
IL16	AL137779.1	0.62156	4.26454e-34	postive
LCK	AL357992.1	0.621573	4.2473e-34	postive
MAP3K14	AC104463.2	0.621593	4.22063e-34	postive
CD86	AP002954.1	0.621619	4.18647e-34	postive
IL18RAP	AC010186.4	0.621625	4.17875e-34	postive
CCRL2	AC098613.1	0.621643	4.1552e-34	postive
ESRRB	AC117513.1	0.621644	4.15476e-34	postive
CD79A	AC106882.1	0.621663	4.13066e-34	postive
GALP	EMX2OS	0.621683	4.1043e-34	postive
APOBEC3G	AL365361.1	0.621695	4.08926e-34	postive
HLA-DRA	AC243829.4	0.621706	4.07572e-34	postive
ZAP70	LINC02397	0.621712	4.06845e-34	postive
CD79A	FO393401.1	0.621723	4.05354e-34	postive
CD72	AC017002.3	0.621724	4.05242e-34	postive
IL10RA	L3MBTL4-AS1	0.621728	4.04775e-34	postive
ITK	LINC00892	0.621735	4.03952e-34	postive
IL10RA	AL035530.1	0.621737	4.03595e-34	postive
PRKCA	AC130456.2	0.621738	4.03582e-34	postive
FABP7	PGM5-AS1	0.621749	4.02182e-34	postive
GDF3	AC004066.2	0.62175	4.02004e-34	postive
AMELX	AC073133.1	0.621795	3.96453e-34	postive
IL11	AL365203.3	0.621813	3.94243e-34	postive
HLA-C	PSMB8-AS1	0.621833	3.91863e-34	postive
TNFRSF11A	GATA6-AS1	0.621844	3.90484e-34	postive
PIK3CB	FGD5-AS1	0.621858	3.88748e-34	postive
INHBA	AC099506.1	0.621859	3.88717e-34	postive
RAET1E	SH3PXD2A-AS1	0.621861	3.88432e-34	postive
CD19	LINC02273	0.621897	3.84102e-34	postive
HMGB1	AC005034.3	0.621902	3.83536e-34	postive
IL11RA	AC106820.2	0.621906	3.83089e-34	postive
C8G	AC022893.2	0.621945	3.78409e-34	postive
CD3G	AC010186.4	0.621951	3.77798e-34	postive
LTA	AC010247.2	0.621957	3.77045e-34	postive
CD22	AL158850.1	0.621968	3.75723e-34	postive
IL27RA	AL137145.1	0.621972	3.75275e-34	postive
PENK	AC027801.1	0.62198	3.74354e-34	postive
CCRL2	AL031663.2	0.622012	3.70732e-34	postive
GRAP2	LINC02391	0.622028	3.68883e-34	postive
FGR	LINC00158	0.62203	3.68636e-34	postive
UCN3	LINC01606	0.622037	3.67844e-34	postive
CSF2RB	AL355803.1	0.622046	3.66836e-34	postive
IL2RB	Z82188.2	0.622046	3.66801e-34	postive
ECD	WAC-AS1	0.622056	3.65637e-34	postive
STAT1	USP30-AS1	0.622072	3.63795e-34	postive
TNFRSF1B	IL21-AS1	0.622158	3.5428e-34	postive
STAT1	AL591468.1	0.622168	3.53146e-34	postive
IL19	AL356123.1	0.622171	3.52878e-34	postive
PDGFA	AC104794.4	0.622171	3.52801e-34	postive
CCL4	IL21-AS1	0.622173	3.52682e-34	postive
CTLA4	AL137779.1	0.622173	3.52616e-34	postive
CCR5	AP003557.1	0.622175	3.52459e-34	postive
TNFRSF1B	PIK3CD-AS1	0.622185	3.51279e-34	postive
CXCR4	TSPOAP1-AS1	0.622186	3.51183e-34	postive
RARRES3	PVT1	0.622228	3.46654e-34	postive
NFAT5	AC007622.2	0.622244	3.45e-34	postive
KIR2DL3	AC008080.4	0.622247	3.44638e-34	postive
CSK	UBL7-AS1	0.622254	3.43854e-34	postive
REG3G	LINC02177	0.622266	3.42631e-34	postive
SEMA6D	AC012355.1	0.622281	3.41024e-34	postive
FGF19	AC008109.1	0.622299	3.39074e-34	postive
KLRC3	LINC00426	0.622325	3.36374e-34	postive
DDX17	AL021707.2	0.622329	3.35953e-34	postive
CCRL2	AL357033.3	0.622333	3.35578e-34	postive
SOCS1	PLA2G4C-AS1	0.622349	3.33881e-34	postive
[truncated: 9,474 more rows]

## Sheet: DEIRLs
LINC01765
AC055874.1
TBX2-AS1
AL021408.1
AP000553.1
LINC01829
TFAP2A-AS1
AP000911.1
AL356258.1
AC027449.1
A2M-AS1
AC009812.1
HID1-AS1
AL024498.1
AP003548.1
AL161891.1
AC008105.1
AC067930.5
AP000802.1
OGFRP1
AC008406.3
AP001107.5
AC022395.1
DCST1-AS1
KIAA0087
AC109309.1
AL356055.1
AC010680.1
C20orf203
AC013565.1
AP001189.1
AC136475.2
SOCS2-AS1
AC098679.1
AL133215.2
EMX2OS
LINC00511
AC011444.3
AL356299.2
NR2F1-AS1
AC005041.2
AC010136.1
AC016888.1
AC021028.1
CRNDE
AC012313.4
AL513217.1
LINC02078
CPEB1-AS1
AC093424.1
LDLRAD4-AS1
AC007998.3
AC107952.2
AC134312.1
AC027682.6
AC010931.2
AC025035.1
VPS9D1-AS1
AL445423.1
AC005746.2
AP001627.1
AL450003.2
AC091057.3
ZNF582-AS1
C22orf34
CDKN2A-AS1
AC016205.1
AC093278.2
LINC01165
LINC01638
LOH12CR2
AC245041.3
U47924.1
AC133785.1
AC131097.4
HCG23
LINC01197
AC087286.2
PITPNM2-AS1
AL031651.2
AL031429.2
CCDC144NL-AS1
AC009097.2
FGF14-AS2
AC120498.8
C2orf48
ADAMTS19-AS1
AC092802.1
AL355297.4
AL137026.1
LINC02310
LINC00958
LINC01140
AC107067.1
AC145124.1
CARMN
