# Supplementary material for: The construction of a prognostic model of cervical cancer based on four immune-related LncRNAs and an exploration of the correlations between the model and oxidative stress
Source: Front Pharmacol. 2023 Sep 21;14:1234181. doi: 10.3389/fphar.2023.1234181 (PMC10551162; doi:10.3389/fphar.2023.1234181)
Supplement: Supplementary file 2 [file Table3.XLSX]

## Sheet: Table S3
A0_Samples	A17_Age	A18_Sex	A1_OS	A2_Event	A21_BMI	A22_histological_type	A23_Tumor_tissue_site		A3_T	A4_N	A5_M	A6_Stage	A7_Grade	treatment.concurrent_rx_tx_info.chemotherapy_negation_radiation_therapy_concurrent_administered_text	treatment.concurrent_rx_tx_info.chemotherapy_negation_radiation_therapy_concurrent_not_administered_reason	treatment.concurrent_rx_tx_info.concurrent_chemotherapy_indicator	treatment.concurrent_rx_tx_info.concurrent_rx_tx.agent_total_dose_count	treatment.concurrent_rx_tx_info.concurrent_rx_tx.chemotherapy_regimen_type	treatment.concurrent_rx_tx_info.concurrent_rx_tx.concurrent_chemotherapy_dose	treatment.concurrent_rx_tx_info.concurrent_rx_tx.dose_frequency_text	treatment.concurrent_rx_tx_info.concurrent_rx_tx.other_chemotherapy_agent_administration_specify	treatment.postoperative_rx_tx	treatment.radiation_therapy	treatment.radiation_therapy_info.brachytherapy_first_reference_point_administered_total_dose	treatment.radiation_therapy_info.brachytherapy_method_other_specify_text	treatment.radiation_therapy_info.brachytherapy_method_type	treatment.radiation_therapy_info.external_beam_radiation_therapy_administered_paraaortic_region_lymph_node_dose	treatment.radiation_therapy_info.radiation_therapy_not_administered_reason	treatment.radiation_therapy_info.radiation_therapy_not_administered_specify	treatment.radiation_therapy_info.radiation_type_notes	treatment.radiation_therapy_info.rt_administered_type	treatment.radiation_therapy_info.rt_pelvis_administered_total_dose	tumor_response_cdus_type
TCGA-VS-A959	76	FEMALE	1561	Alive	22.3543	Cervical Squamous Cell Carcinoma	Cervical		T2b	NX	MX	Stage IIB	G3	Not Applicable	Not Available	Not Available	Not Available	Not Available	Not Available	Not Available	Not Applicable	NO	YES	2700	Not Applicable	HDR	Not Available	Not Available	Not Applicable	Not Applicable	3D conformal	5400	Not Available
TCGA-VS-A957	64	FEMALE	1688	Alive	37.3932	Cervical Squamous Cell Carcinoma	Cervical		T1b1	NX	MX	Stage IB1	G3	Not Applicable	Adverse event/ complications	YES	4	Cisplatin	Not Available	Once weekly	Not Applicable	YES	YES	Not Available	Not Applicable	Not Available	Not Available	Not Available	Not Applicable	Not Applicable	3D conformal	5400	Not Available
TCGA-R2-A69V	42	FEMALE	596	Alive	47.0607	Cervical Squamous Cell Carcinoma	Cervical		T1b	N0	M0	Stage IB	G3	Not Applicable	Not Available	YES	Not Available	Cisplatin	Not Available	Not Available	Not Applicable	YES	YES	4500	Not Applicable	HDR	Not Available	Not Available	Not Applicable	Not Applicable	Not Available	Not Available	Not Available
TCGA-ZJ-AAXA	64	FEMALE	43	Alive	32.4662	Cervical Squamous Cell Carcinoma	Cervical		T1b	N0	MX	Stage IB1	G2	Not Applicable	Unknown	Unknown	Not Available	Not Available	Not Available	Not Available	Not Applicable	Unknown	Unknown	Not Available	Not Applicable	Not Available	Not Available	Unknown	Not Applicable	Not Applicable	Not Available	Not Available	Not Available
TCGA-C5-A1MF	49	FEMALE	1617	Alive	26.3465	Cervical Squamous Cell Carcinoma	Cervical		T1b2	N0	MX	Stage IB2	G2	Not Applicable	Not Available	Not Available						Not Available	Not Available	Not Available	Not Applicable	Not Available	Not Available	Not Available	Not Applicable	Not Applicable	Not Available	Not Available	Complete response
TCGA-C5-A1M6	55	FEMALE	955	Dead	28.2828	Cervical Squamous Cell Carcinoma	Cervical					Stage IIB	G3	Not Applicable	Not Available	Not Available						Not Available	Not Available	Not Available	Not Applicable	Not Available	Not Available	Not Available	Not Applicable	Not Applicable	Not Available	Not Available	Not Available
TCGA-VS-A950	42	FEMALE	1221	Alive	20.9366	Cervical Squamous Cell Carcinoma	Cervical		T3a	NX	MX	Stage IIIA	G3	Not Applicable	Not Available	NO	Not Available	Not Available	Not Available	Not Available	Not Applicable	NO	YES	2600	Not Applicable	HDR	Not Available	Not Available	Not Applicable	Not Applicable	3D conformal	5400	Not Available
TCGA-VS-A9UY	29	FEMALE	555	Dead	17.3134	Cervical Squamous Cell Carcinoma	Cervical		T1b2	NX	MX	Stage IVB	G2	Not Applicable	Not Available	YES	5	Cisplatin	Not Available	Once weekly	Not Applicable	YES	YES	2800	Not Applicable	HDR	Not Available	Not Available	Not Applicable	Not Applicable	3D conformal	5400	Not Available
TCGA-EA-A5ZF	56	FEMALE	828	Alive	22.3674	Cervical Squamous Cell Carcinoma	Cervical		T1b1	NX	M0	Stage IB1	G2	Not Applicable	Unknown	Not Available	Not Available	Not Available	Not Available	Not Available	Not Applicable	NO	NO	Not Available	Not Applicable	Not Available	Not Available	Unknown	Not Applicable	Not Applicable	Not Available	Not Available	Not Available
TCGA-PN-A8MA	43	FEMALE	90	Alive	25.4581	Cervical Squamous Cell Carcinoma	Cervical		T2b	N0	M0	Stage IIB	G3	Not Applicable	Not Available	YES	3	Cisplatin	50mg	Once weekly	Not Applicable	YES	YES	Not Available	Not Applicable	Not Available	Not Available	Adverse event/complications	Not Applicable	Not Applicable	External beam radiation	Not Available	Not Available
TCGA-EK-A2PG	88	FEMALE	46	Alive	22.8928	Cervical Squamous Cell Carcinoma	Cervical						G3	Not Applicable	Not Available	Not Available						Not Available	Not Available	Not Available	Not Applicable	Not Available	Not Available	Not Available	Not Applicable	Not Applicable	Not Available	Not Available	Not Available
TCGA-MA-AA43	48	FEMALE	346	Alive	31.1634	Cervical Squamous Cell Carcinoma	Cervical		T3b	NX	MX	Stage IIIB	G3	Not Applicable	Not Available	YES	2	Cisplatin	68	Once weekly	Not Applicable	YES	YES	8239	pulse dose rate	Other	4500	Not Available	Not Applicable	Not Applicable	3D conformal	11400	Not Available
TCGA-VS-A9UC	32	FEMALE	825	Alive	32.4661	Cervical Squamous Cell Carcinoma	Cervical		T2b	NX	MX	Stage IIB	G2	Not Applicable	Not Available	YES	5	Cisplatin	Not Available	Once weekly	Not Applicable	YES	YES	Not Available	Not Applicable	Not Available	Not Available	Not Available	Not Applicable	Not Applicable	3D conformal	3240	Not Available
TCGA-EK-A2PL	36	FEMALE	13	Alive	40.5178	Cervical Squamous Cell Carcinoma	Cervical					Stage IIIB	Not Available	Not Applicable	Not Available	Not Available						Not Available	Not Available	Not Available	Not Applicable	Not Available	Not Available	Not Available	Not Applicable	Not Applicable	Not Available	Not Available	Not Available
TCGA-EX-A69M	62	FEMALE	253	Dead	23.2335	Cervical Squamous Cell Carcinoma	Cervical		T1b2	N0	M0	Stage IB2	G3	Not Applicable	Not done per treating physicians discretion	NO	Not Available	Not Available	Not Available	Not Available	Not Applicable	NO	NO	Not Available	Not Applicable	Not Available	Not Available	Not done per treating physician discretion	Not Applicable	Not Applicable	Not Available	Not Available	Not Available
TCGA-VS-A9U5	57	FEMALE	1535	Alive	28.1969	Cervical Squamous Cell Carcinoma	Cervical		T2b	NX	MX	Stage IIB	G3	Not Applicable	Not Available	YES	5	Cisplatin	Not Available	Once weekly	Not Applicable	YES	YES	2800	Not Applicable	HDR	Not Available	Not Available	Not Applicable	Not Applicable	3D conformal	5400	Not Available
TCGA-JX-A3Q8	40	FEMALE	1357	Alive	27.2392	Endocervical Type of Adenocarcinoma	Cervical		T1b1	N0	MX	Stage IB1	G3	Not Applicable	Not Available	Not Available	Not Available	Not Available	Not Available	Not Available	Not Applicable	NO	NO	Not Available	Not Applicable	Not Available	Not Available	Not Available	Not Applicable	Not Applicable	Not Available	Not Available	Not Available
TCGA-ZJ-AAXN	34	FEMALE	0	Alive	19.7133	Cervical Squamous Cell Carcinoma	Cervical		T1b2	N1	M0	Stage IB2	Not Available	Not Applicable	Unknown	Unknown	Not Available	Not Available	Not Available	Not Available	Not Applicable	Unknown	Unknown	Not Available	Not Applicable	Not Available	Not Available	Unknown	Not Applicable	Not Applicable	Not Available	Not Available	Not Available
TCGA-ZJ-A8QO	73	FEMALE	0	Alive		Cervical Squamous Cell Carcinoma	Cervical						Not Available	Not Applicable	Not Available	Unknown	Not Available	Not Available	Not Available	Not Available	Not Applicable	Unknown	Unknown	Not Available	Not Applicable	Not Available	Not Available	Not Available	Not Applicable	Not Applicable	Not Available	Not Available	Not Available
TCGA-C5-A1MQ	35	FEMALE	1031	Alive	37.8776	Cervical Squamous Cell Carcinoma	Cervical		T2b	N0	M0	Stage IIA	G2	Not Applicable	Not Available	Not Available						Not Available	Not Available	Not Available	Not Applicable	Not Available	Not Available	Not Available	Not Applicable	Not Applicable	Not Available	Not Available	Not Available
TCGA-C5-A1MH	71	FEMALE	1186	Dead		Cervical Squamous Cell Carcinoma	Cervical					Stage IIIB	G3	Not Applicable	Not Available	Not Available						Not Available	Not Available	Not Available	Not Applicable	Not Available	Not Available	Not Available	Not Applicable	Not Applicable	Not Available	Not Available	Progression
TCGA-IR-A3LF	64	FEMALE	2949	Alive	35.796	Endocervical Adenocarcinoma of the Usual Type	Cervical		T1b1	N0	M0	Stage IB1	G2	Not Applicable	Not done per treating physicians discretion	NO	Not Available	Not Available	Not Available	Not Available	Not Applicable	NO	YES	2500	Not Applicable	HDR	0	Not Available	Not Applicable	Not Applicable	External beam radiation	4500	Not Available
TCGA-VS-A8EI	38	FEMALE	729	Alive	23.2335	Cervical Squamous Cell Carcinoma	Cervical		T3b	NX	M0	Stage IIB	GX	Not Applicable	Not Available	YES	6	Cisplatin	Not Available	Once weekly	Not Applicable	YES	YES	2800	Not Applicable	HDR	Not Available	Not Available	Not Applicable	Not Applicable	3D conformal	4500	Not Available
TCGA-EK-A2RB	48	FEMALE	9	Alive	34.2857	Cervical Squamous Cell Carcinoma	Cervical					Stage IVB	G3	Not Applicable	Not Available	Not Available						Not Available	Not Available	Not Available	Not Applicable	Not Available	Not Available	Not Available	Not Applicable	Not Applicable	Not Available	Not Available	Not Available
TCGA-EA-A43B	43	FEMALE	791	Alive	26.7698	Cervical Squamous Cell Carcinoma	Cervical		T1b1	N0	M0	Stage IB1	G2	Not Applicable	Not Available	Not Available	Not Available	Not Available	Not Available	Not Available	Not Applicable	Unknown	Unknown	Not Available	Not Applicable	Not Available	Not Available	Not Available	Not Applicable	Not Applicable	Not Available	Not Available	Not Available
TCGA-VS-A9UU	42	FEMALE	442	Alive	25.5296	Cervical Squamous Cell Carcinoma	Cervical		T2b	NX	MX	Stage IIB	G1	Not Applicable	Not Available	YES	3	Cisplatin	Not Available	Once weekly	Not Applicable	YES	YES	2800	Not Applicable	HDR	Not Available	Not Available	Not Applicable	Not Applicable	3D conformal	4500	Not Available
TCGA-EK-A2H0	24	FEMALE	1847	Alive	36.1604	Cervical Squamous Cell Carcinoma	Cervical					Stage IIB	G3	Not Applicable	Not Available	Not Available						Not Available	Not Available	Not Available	Not Applicable	Not Available	Not Available	Not Available	Not Applicable	Not Applicable	Not Available	Not Available	Not Available
TCGA-C5-A7CJ	42	FEMALE	3097	Dead	22.5827	Cervical Squamous Cell Carcinoma	Cervical		T2a	N1	MX	Stage IIA	G2	Not Applicable	Not Available	YES	Not Available	Cisplatin	Not Available	Not Available	Not Applicable	YES	YES	Not Available	Not Applicable	Not Available	Not Available	Not Available	Not Applicable	Not Applicable	External beam radiation	Not Available	Not Available
TCGA-EA-A3HR	57	FEMALE	940	Alive	40.3453	Cervical Squamous Cell Carcinoma	Cervical		T2a	N0	M0	Stage II	G2	Not Applicable	Not Available	Not Available						Not Available	Not Available	Not Available	Not Applicable	Not Available	Not Available	Not Available	Not Applicable	Not Applicable	Not Available	Not Available	Complete response
TCGA-EA-A5O9	39	FEMALE	788	Alive	38.6719	Cervical Squamous Cell Carcinoma	Cervical		T1b2	N0	M0	Stage IB2	G2	Not Applicable	Unknown	NO	Not Available	Not Available	Not Available	Not Available	Not Applicable	NO	YES	Not Available	Not Applicable	Not Available	Not Available	Not Available	Not Applicable	Not Applicable	Not Available	Not Available	Not Available
TCGA-MA-AA3Y	48	FEMALE	542	Alive	26.7094	Cervical Squamous Cell Carcinoma	Cervical		T1b1	N0	M0	Stage IB1	G3	Not Applicable	Not Available	NO	Not Available	Not Available	Not Available	Not Available	Not Applicable	NO	NO	Not Available	Not Applicable	Not Available	Not Available	Not Available	Not Applicable	Not Applicable	Not Available	Not Available	Not Available
TCGA-UC-A7PG	44	FEMALE	370	Dead		Cervical Squamous Cell Carcinoma	Cervical		T3b	N1	MX	Stage IIIB	G1	Not Applicable	Not Available	YES	6	Cisplatin	Not Available	Once weekly	Not Applicable	YES	YES	4400	Not Applicable	HDR	Not Available	Not Available	Not Applicable	external beam and bilateral parametrial boost	Other	5400	Not Available
TCGA-VS-A9UO	43	FEMALE	1456	Alive	15.8222	Mucinous Adenocarcinoma of Endocervical Type	Cervical		T2b	N0	MX	Stage IIB	G2	Not Applicable	Not Available	YES	3	Cisplatin	Not Available	Once weekly	Not Applicable	YES	YES	2800	Not Applicable	HDR	Not Available	Not Available	Not Applicable	Not Applicable	3D conformal	4500	Not Available
TCGA-VS-A9UT	72	FEMALE	482	Alive	20.2546	Mucinous Adenocarcinoma of Endocervical Type	Cervical		T1b1	N1	MX	Stage IB	G3	Not Applicable	Not Available	Not Available	Not Available	Not Available	Not Available	Not Available	Not Applicable	Unknown	Unknown	Not Available	Not Applicable	Not Available	Not Available	Not Available	Not Applicable	Not Applicable	Not Available	Not Available	Not Available
TCGA-C5-A1BJ	34	FEMALE	4385	Alive	17.1563	Cervical Squamous Cell Carcinoma	Cervical					Stage IIB	G2	Not Applicable	Not Available	Not Available						Not Available	Not Available	Not Available	Not Applicable	Not Available	Not Available	Not Available	Not Applicable	Not Applicable	Not Available	Not Available	Not Available
TCGA-Q1-A6DT	55	FEMALE	275	Dead		Cervical Squamous Cell Carcinoma	Cervical		TX	NX	MX	Stage I	GX	Not Applicable	Not Available	Not Available	Not Available	Not Available	Not Available	Not Available	Not Applicable	NO	NO	Not Available	Not Applicable	Not Available	Not Available	Not Available	Not Applicable	Not Applicable	Not Available	Not Available	Not Available
TCGA-VS-A94X	40	FEMALE	506	Dead	16.8242	Cervical Squamous Cell Carcinoma	Cervical		T2b	NX	MX	Stage IIB	G2	Not Applicable	Not Available	YES	5	Cisplatin	Not Available	Once weekly	Not Applicable	YES	YES	2800	Not Applicable	HDR	Not Available	Not Available	Not Applicable	Not Applicable	3D conformal	5400	Not Available
TCGA-HM-A3JJ	40	FEMALE	659	Dead	24.0569	Cervical Squamous Cell Carcinoma	Cervical		T1b1	N1	MX	Stage IB1	G3	Not Applicable	Not Available	Not Available						Not Available	Not Available	Not Available	Not Applicable	Not Available	Not Available	Not Available	Not Applicable	Not Applicable	Not Available	Not Available	Complete response
TCGA-RA-A741	34	FEMALE	444	Alive	31.5886	Cervical Squamous Cell Carcinoma	Cervical					Stage IIB	GX	Not Applicable	Not Available	YES	6	Cisplatin	40 MG/M2	Once weekly	Not Applicable	YES	YES	5500	Not Applicable	HDR	Not Available	Not Available	Not Applicable	Not Applicable	IMRT	4500	Not Available
TCGA-C5-A0TN	21	FEMALE	348	Dead		Cervical Squamous Cell Carcinoma	Cervical		T1b	N1	MX	Stage IB2	G3	Not Applicable	Not Available	Not Available						Not Available	Not Available	Not Available	Not Applicable	Not Available	Not Available	Not Available	Not Applicable	Not Applicable	Not Available	Not Available	Progression
TCGA-MY-A5BD	62	FEMALE	1667	Alive	36.9183	Cervical Squamous Cell Carcinoma	Cervical		T2b	N0	M0	Stage IIB	G1	Not Applicable	Not Available	Not Available	Not Available	Not Available	Not Available	Not Available	Not Applicable	NO	NO	Not Available	Not Applicable	Not Available	Not Available	Not Available	Not Applicable	Not Applicable	Not Available	Not Available	Not Available
TCGA-ZJ-AAXF	62	FEMALE	0	Alive		Cervical Squamous Cell Carcinoma	Cervical		T2b	N0	M0	Stage IIB	G3	Not Applicable	Unknown	Unknown	Not Available	Not Available	Not Available	Not Available	Not Applicable	Unknown	Unknown	Not Available	Not Applicable	Not Available	Not Available	Unknown	Not Applicable	Not Applicable	Not Available	Not Available	Not Available
TCGA-LP-A5U3	40	FEMALE	25	Alive	19.5312	Cervical Squamous Cell Carcinoma	Cervical		T1b1	N0	M0	Stage IB1	G3	Not Applicable	Not Available	Unknown	Not Available	Not Available	Not Available	Not Available	Not Applicable	Unknown	Unknown	Not Available	Not Applicable	Not Available	Not Available	Unknown	Not Applicable	Not Applicable	Not Available	Not Available	Not Available
TCGA-EK-A2RA	74	FEMALE	1246	Alive	28.125	Cervical Squamous Cell Carcinoma	Cervical		T2a2	N0	MX	Stage IIA2	G3	Not Applicable	Not Available	Not Available						Not Available	Not Available	Not Available	Not Applicable	Not Available	Not Available	Not Available	Not Applicable	Not Applicable	Not Available	Not Available	Not Available
TCGA-VS-A9V0	58	FEMALE	573	Alive	30.4438	Mucinous Adenocarcinoma of Endocervical Type	Cervical		T1b	NX	MX	Stage IB	G3	Not Applicable	Not Available	YES	4	Cisplatin	Not Available	Once weekly	Not Applicable	YES	YES	2800	Not Applicable	HDR	Not Available	Not Available	Not Applicable	Not Applicable	3D conformal	4500	Not Available
TCGA-VS-A8EJ	60	FEMALE	607	Dead	40.5178	Cervical Squamous Cell Carcinoma	Cervical		T2b	NX	M1	Stage IIB	G3	Not Applicable	Not Available	YES	4	Cisplatin	Not Available	Once weekly	Not Applicable	YES	YES	2700	Not Applicable	HDR	Not Available	Not Available	Not Applicable	Not Applicable	3D conformal	4500	Not Available
TCGA-FU-A3HY	47	FEMALE	954	Alive	25.6055	Cervical Squamous Cell Carcinoma	Cervical		T1b2	N1	MX	Stage IB2	G2	Not Applicable	Not Available	Not Available						Not Available	Not Available	Not Available	Not Applicable	Not Available	Not Available	Not Available	Not Applicable	Not Applicable	Not Available	Not Available	Complete response
TCGA-LP-A4AW	52	FEMALE	27	Alive	20.83	Cervical Squamous Cell Carcinoma	Cervical		T1b	N0	M0	Stage IA	G1	Not Applicable	Not Available	Unknown	Not Available	Not Available	Not Available	Not Available	Not Applicable	NO	NO	Not Available	Not Applicable	Not Available	Not Available	Unknown	Not Applicable	Not Applicable	Not Available	Not Available	Not Available
TCGA-FU-A23L	60	FEMALE	725	Alive	21.0772	Cervical Squamous Cell Carcinoma	Cervical		T2a1	N0	MX	Stage IIA1	G3	Not Applicable	Not Available	Not Available						Not Available	Not Available	Not Available	Not Applicable	Not Available	Not Available	Not Available	Not Applicable	Not Applicable	Not Available	Not Available	Not Available
TCGA-JW-AAVH	46	FEMALE	552	Alive	68.6785	Cervical Squamous Cell Carcinoma	Cervical		T1b1	N0	M0	Stage IB1	G2	Not Applicable	Not Available	Not Available	Not Available	Not Available	Not Available	Not Available	Not Applicable	NO	NO	Not Available	Not Applicable	Not Available	Not Available	Adverse event/complications	Not Applicable	Not Applicable	Not Available	Not Available	Not Available
TCGA-DG-A2KL	53	FEMALE	1367	Alive	31.2175	Cervical Squamous Cell Carcinoma	Cervical		T2a	N0	M0	Stage IIA	G1	Not Applicable	Not Available	Not Available	Not Available	Not Available	Not Available	Not Available	Not Applicable	Not Available	Not Available	Not Available	Not Applicable	Not Available	Not Available	Not Available	Not Applicable	Not Applicable	Not Available	Not Available	Not Available
TCGA-C5-A7UC	48	FEMALE	523	Dead		Cervical Squamous Cell Carcinoma	Cervical		T1b	N0	M0	Stage IB	G3	Not Applicable	Not done per treating physicians discretion	NO	Not Available	Not Available	Not Available	Not Available	Not Applicable	NO	NO	Not Available	Not Applicable	Not Available	Not Available	Unknown	Not Applicable	Not Applicable	Not Available	Not Available	Not Available
TCGA-C5-A2M1	37	FEMALE	1169	Alive	26.9274	Endocervical Type of Adenocarcinoma	Cervical		T1b1	N0	MX	Stage IB1	G2	Not Applicable	Not Available	Not Available						Not Available	Not Available	Not Available	Not Applicable	Not Available	Not Available	Not Available	Not Applicable	Not Applicable	Not Available	Not Available	Complete response
TCGA-DS-A7WI	43	FEMALE	252	Dead	20.9366	Cervical Squamous Cell Carcinoma	Cervical		T2a2	N1	MX	Stage IIA2	G2	Not Applicable	Not Available	YES	5	Cisplatin	40 mg/m2	Once weekly	Not Applicable	YES	YES	Not Available	Not Applicable	Not Available	Not Available	Not Available	Not Applicable	Not Applicable	External beam radiation	5040	Not Available
TCGA-EA-A50E	45	FEMALE	227	Dead	19.4771	Cervical Squamous Cell Carcinoma	Cervical		T4	N1	M0	Stage IVA	G2	Not Applicable	Not Available	Not Available	Not Available	Not Available	Not Available	Not Available	Not Applicable	Unknown	Unknown	Not Available	Not Applicable	Not Available	Not Available	Not Available	Not Applicable	Not Applicable	Not Available	Not Available	Not Available
TCGA-C5-A1M5	53	FEMALE	2052	Dead		Cervical Squamous Cell Carcinoma	Cervical		T1b	N0	M0	Stage IB	G2	Not Applicable	Not Available	Not Available						Not Available	Not Available	Not Available	Not Applicable	Not Available	Not Available	Not Available	Not Applicable	Not Applicable	Not Available	Not Available	Not Available
TCGA-LP-A4AV	63	FEMALE	0	Alive	17.9418	Cervical Squamous Cell Carcinoma	Cervical		T1b	N0	M0	Stage IB	G2	Not Applicable	Not Available	Unknown	Not Available	Not Available	Not Available	Not Available	Not Applicable	NO	NO	Not Available	Not Applicable	Not Available	Not Available	Unknown	Not Applicable	Not Applicable	Not Available	Not Available	Not Available
TCGA-DS-A1OC	47	FEMALE	376	Alive	39.7959	Cervical Squamous Cell Carcinoma	Cervical		T1b1	N1	M0	Stage IB	G2	Not Applicable	Not Available	Not Available						Not Available	Not Available	Not Available	Not Applicable	Not Available	Not Available	Not Available	Not Applicable	Not Applicable	Not Available	Not Available	Complete response
TCGA-Q1-A73S	33	FEMALE	688	Alive	26.5625	Adenosquamous	Cervical		T1b1	N1	MX	Stage IB1	G2	Not Applicable	Not Available	YES	6	Cisplatin	40mg/m2	Once weekly	Not Applicable	YES	YES	Not Available	Not Applicable	Not Available	Not Available	Not Available	Not Applicable	Not Applicable	Not Available	Not Available	Not Available
TCGA-Q1-A5R1	32	FEMALE	474	Alive	27.4717	Mucinous Adenocarcinoma of Endocervical Type	Cervical		T1b1	N0	MX	Stage IB1	G2	Not Applicable	Not Available	NO	Not Available	Not Available	Not Available	Not Available	Not Applicable	NO	NO	Not Available	Not Applicable	Not Available	Not Available	Not Available	Not Applicable	Not Applicable	Not Available	Not Available	Not Available
TCGA-JX-A5QV	37	FEMALE	636	Alive	22.4059	Cervical Squamous Cell Carcinoma	Cervical		T1b1	N0	M0	Stage IB1	G3	Not Applicable	Unknown	NO	Not Available	Not Available	Not Available	Not Available	Not Applicable	NO	YES	2400	Not Applicable	LDR	Not Available	Not Available	Not Applicable	Not Applicable	IMRT	5120	Not Available
TCGA-JW-A5VJ	56	FEMALE	652	Alive	23.7253	Cervical Squamous Cell Carcinoma	Cervical		T2b	NX	MX	Stage IIB	G3	Not Applicable	Not Available	YES	5	Cisplatin	40mg/m2	Once weekly	Not Applicable	NO	NO	4200	Not Applicable	LDR	Not Available	Not Available	Not Applicable	Not Applicable	External beam radiation	5040	Not Available
TCGA-VS-A9U6	52	FEMALE	1320	Alive	27.1203	Cervical Squamous Cell Carcinoma	Cervical		T4	NX	M1	Stage IVB	GX	Not Applicable	Not Available	Not Available	4	Cisplatin	Not Available	Once weekly	Not Applicable	YES	YES	2600	Not Applicable	HDR	Not Available	Not Available	Not Applicable	Not Applicable	3D conformal	5400	Not Available
TCGA-EX-A69L	41	FEMALE	602	Alive	27.4756	Cervical Squamous Cell Carcinoma	Cervical		T1b1	N0	M0	Stage IB1	G3	Not Applicable	Not done per treating physicians discretion	NO	Not Available	Not Available	Not Available	Not Available	Not Applicable	NO	NO	Not Available	Not Applicable	Not Available	Not Available	Participant refusal	Not Applicable	Not Applicable	Not Available	Not Available	Not Available
TCGA-C5-A1ML	49	FEMALE	636	Dead		Cervical Squamous Cell Carcinoma	Cervical					Stage IB2	G3	Not Applicable	Not Available	Not Available						Not Available	Not Available	Not Available	Not Applicable	Not Available	Not Available	Not Available	Not Applicable	Not Applicable	Not Available	Not Available	Not Available
TCGA-EA-A3QE	45	FEMALE	761	Alive	30.7809	Cervical Squamous Cell Carcinoma	Cervical		T1b	N0	M0	Stage IB	G2	Not Applicable	Not Available	Not Available						Not Available	Not Available	Not Available	Not Applicable	Not Available	Not Available	Not Available	Not Applicable	Not Applicable	Not Available	Not Available	Complete response
TCGA-FU-A40J	38	FEMALE	426	Alive	30.4688	Endocervical Type of Adenocarcinoma	Cervical		T2a1	N1	MX	Stage IIIB	G3	Not Applicable	Not Available	Not Available	Not Available	Not Available	Not Available	Not Available	Not Applicable	Unknown	Unknown	Not Available	Not Applicable	Not Available	Not Available	Not Available	Not Applicable	Not Applicable	Not Available	Not Available	Not Available
TCGA-C5-A901	44	FEMALE	518	Alive	19.5965	Cervical Squamous Cell Carcinoma	Cervical		TX	N1	MX		G2	Not Applicable	Not Available	Not Available	Not Available	Not Available	Not Available	Not Available	Not Applicable	NO	NO	Not Available	Not Applicable	Not Available	Not Available	Not Available	Not Applicable	Not Applicable	Not Available	Not Available	Not Available
TCGA-C5-A2LV	36	FEMALE	2234	Alive	30.854	Cervical Squamous Cell Carcinoma	Cervical		T1b	N1	MX	Stage IB	G3	Not Applicable	Not Available	Not Available						Not Available	Not Available	Not Available	Not Applicable	Not Available	Not Available	Not Available	Not Applicable	Not Applicable	Not Available	Not Available	Complete response
TCGA-HG-A9SC	49	FEMALE	504	Alive	22.7204	Adenosquamous	Cervical		T2b	N0	MX	Stage IIB	G3	Not Applicable	Not Available	YES	5	Cisplatin	40mg/m2	Once weekly	Not Applicable	YES	YES	Not Available	Not Applicable	Not Available	Not Available	Not Available	Not Applicable	Not Applicable	Not Available	Not Available	Not Available
TCGA-VS-A8EH	56	FEMALE	986	Alive	17.8506	Cervical Squamous Cell Carcinoma	Cervical		T3b	NX	M0	Stage IIIB	G2	Not Applicable	Adverse event/ complications	YES	4	Cisplatin	Not Available	Once weekly	Not Applicable	YES	YES	2400	Not Applicable	HDR	Not Available	Not Available	Not Applicable	Not Applicable	3D conformal	5400	Not Available
TCGA-JW-A5VG	35	FEMALE	834	Alive	44.0635	Cervical Squamous Cell Carcinoma	Cervical		T2a	NX	MX	Stage IIA	G3	Not Applicable	Not Available	YES	5	Cisplatin	40 mg/m2	Once weekly	Not Applicable	NO	NO	4500	Not Applicable	LDR	0	Not Available	Not Applicable	Not Applicable	External beam radiation	4500	Not Available
TCGA-Q1-A73Q	46	FEMALE	284	Alive	34.8502	Cervical Squamous Cell Carcinoma	Cervical		TX	NX	MX	Stage I	GX	Not Applicable	Not Available	YES	5	Cisplatin	40mg/m2	Once weekly	Not Applicable	YES	YES	2900	Not Applicable	HDR	Not Available	Not Available	Not Applicable	Not Applicable	Not Available	Not Available	Not Available
TCGA-DG-A2KJ	50	FEMALE	2893	Alive		Cervical Squamous Cell Carcinoma	Cervical		T1b	N1	M0	Stage IIIB	G3	Not Applicable	Not Available	Not Available	Not Available	Not Available	Not Available	Not Available	Not Applicable	Not Available	Not Available	Not Available	Not Applicable	Not Available	Not Available	Not Available	Not Applicable	Not Applicable	Not Available	Not Available	Not Available
TCGA-VS-A8QF	42	FEMALE	1800	Alive	26.8977	Cervical Squamous Cell Carcinoma	Cervical		TX	NX	MX	Stage IIB	G2	Not Applicable	Adverse event/ complications	YES	4	Cisplatin	Not Available	Once weekly	Not Applicable	YES	YES	2800	Not Applicable	HDR	Not Available	Not Available	Not Applicable	Not Applicable	3D conformal	5400	Not Available
TCGA-EX-A449	42	FEMALE	447	Alive	37.911	Endocervical Type of Adenocarcinoma	Cervical		T1b1	NX	M1	Stage IVB	G1	Not Applicable	Not Available	Not Available	Not Available	Not Available	Not Available	Not Available	Not Applicable	Unknown	Unknown	Not Available	Not Applicable	Not Available	Not Available	Not Available	Not Applicable	Not Applicable	Not Available	Not Available	Not Available
TCGA-DS-A1OA	77	FEMALE	879	Dead	19.9219	Cervical Squamous Cell Carcinoma	Cervical		T1b1	N1	M0	Stage IB	G3	Not Applicable	Not Available	Not Available						Not Available	Not Available	Not Available	Not Applicable	Not Available	Not Available	Not Available	Not Applicable	Not Applicable	Not Available	Not Available	Partial response
TCGA-FU-A770	33	FEMALE	34	Alive	21.8776	Endocervical Adenocarcinoma of the Usual Type	Cervical		T2a2	N1	MX	Stage IIIB	G2	Not Applicable	Not Available	Not Available	Not Available	Not Available	Not Available	Not Available	Not Applicable	Unknown	Unknown	Not Available	Not Applicable	Not Available	Not Available	Not Available	Not Applicable	Not Applicable	Not Available	Not Available	Not Available
TCGA-JW-A69B	44	FEMALE	863	Alive	28.7201	Endocervical Type of Adenocarcinoma	Cervical		T1b2	NX	MX	Stage IB2	GX	Not Applicable	Scheduling problems	YES	5	Cisplatin	40 mg/m2	Once weekly	Not Applicable	NO	NO	4631	Not Applicable	LDR	0	Not Available	Not Applicable	Not Applicable	External beam radiation	4500	Not Available
TCGA-IR-A3LK	69	FEMALE	908	Dead	35.2617	Cervical Squamous Cell Carcinoma	Cervical		T1b2	N0	M0	Stage IB2	G3	Not Applicable	Not Available	Not Available						Not Available	Not Available	Not Available	Not Applicable	Not Available	Not Available	Not Available	Not Applicable	Not Applicable	Not Available	Not Available	Complete response
TCGA-2W-A8YY	51	FEMALE	533	Alive	16.4062	Adenosquamous	Cervical		T2a2	N0	M0	Stage IB2	G3	Not Applicable	Not Available	YES	6	Cisplatin	56mg/56mL	Once weekly	Not Applicable	YES	YES	1500	Not Applicable	HDR	Not Available	Not Available	Not Applicable	Not Applicable	IMRT	4500	Not Available
TCGA-4J-AA1J	31	FEMALE	542	Alive	17.6309	Cervical Squamous Cell Carcinoma	Cervical		T1b2	N0	M0	Stage IB2	G3	Not Applicable	Unknown	NO	Not Available	Not Available	Not Available	Not Available	Not Applicable	NO	YES	40	Not Applicable	HDR	Not Available	Not Available	Not Applicable	Not Applicable	Unknown	Not Available	Not Available
TCGA-EX-A8YF	44	FEMALE	473	Alive	20.1956	Cervical Squamous Cell Carcinoma	Cervical		T2a1	N0	M0	Stage IB1	G3	Not Applicable	Not Available	Not Available	Not Available	Not Available	Not Available	Not Available	Not Applicable	Unknown	YES	Not Available	Not Applicable	Not Available	Not Available	Not Available	Not Applicable	Not Applicable	Not Available	Not Available	Not Available
TCGA-EA-A4BA	49	FEMALE	755	Alive	36.5798	Endocervical Type of Adenocarcinoma	Cervical		T1b2	N0	M0	Stage IB2	G2	Not Applicable	Not Available	Not Available	Not Available	Not Available	Not Available	Not Available	Not Applicable	Unknown	Unknown	Not Available	Not Applicable	Not Available	Not Available	Not Available	Not Applicable	Not Applicable	Not Available	Not Available	Not Available
TCGA-DG-A2KM	46	FEMALE	1946	Alive		Cervical Squamous Cell Carcinoma	Cervical		T1b1	N1	M0	Stage IB1	G2	Not Applicable	Not Available	Not Available	Not Available	Not Available	Not Available	Not Available	Not Applicable	Not Available	Not Available	Not Available	Not Applicable	Not Available	Not Available	Not Available	Not Applicable	Not Applicable	Not Available	Not Available	Not Available
TCGA-VS-A8EC	55	FEMALE	1415	Alive	19.3962	Cervical Squamous Cell Carcinoma	Cervical		T3b	NX	M0	Stage IIIB	G2	Not Applicable	Not Available	NO	Not Available	Not Available	Not Available	Not Available	Not Applicable	YES	YES	Not Available	Not Applicable	Not Available	Not Available	Not Available	Not Applicable	Not Applicable	3D conformal	4500	Not Available
TCGA-EA-A3QD	59	FEMALE	397	Alive	39.5197	Cervical Squamous Cell Carcinoma	Cervical		T1b1	N1	M0	Stage IIIB	G3	Not Applicable	Not Available	Not Available						Not Available	Not Available	Not Available	Not Applicable	Not Available	Not Available	Not Available	Not Applicable	Not Applicable	Not Available	Not Available	Complete response
TCGA-JW-A852	42	FEMALE	252	Dead	39.0625	Cervical Squamous Cell Carcinoma	Cervical		T2b	N1	MX	Stage IIB	G2	Not Applicable	Scheduling problems	YES	4	Cisplatin	40 mg/m2	Once weekly	Not Applicable	NO	NO	4105	Not Applicable	LDR	0	Not Available	Not Applicable	Not Applicable	External beam radiation	5382	Not Available
TCGA-UC-A7PI	44	FEMALE	2114	Alive		Endometrioid Adenocarcinoma of Endocervix	Cervical		T1b1	N0	MX	Stage IB1	G1	Not Applicable	Not Available	Not Available	Not Available	Not Available	Not Available	Not Available	Not Applicable	NO	NO	Not Available	Not Applicable	Not Available	Not Available	Not Available	Not Applicable	Not Applicable	Not Available	Not Available	Not Available
TCGA-EK-A2PK	43	FEMALE	12	Alive	33.705	Cervical Squamous Cell Carcinoma	Cervical					Stage IB1	G3	Not Applicable	Not Available	Not Available						Not Available	Not Available	Not Available	Not Applicable	Not Available	Not Available	Not Available	Not Applicable	Not Applicable	Not Available	Not Available	Stable
TCGA-VS-A9V3	62	FEMALE	540	Alive	22.3081	Cervical Squamous Cell Carcinoma	Cervical		T4	NX	MX	Stage IVB	G3	Not Applicable	Not Available	YES	6	Cisplatin	Not Available	Once weekly	Not Applicable	YES	YES	2600	Not Applicable	HDR	Not Available	Not Available	Not Applicable	Not Applicable	3D conformal	5400	Not Available
TCGA-FU-A23K	28	FEMALE	372	Alive	33.4252	Cervical Squamous Cell Carcinoma	Cervical		T1b1	N1	MX	Stage IIIB	G3	Not Applicable	Not Available	Not Available						Not Available	Not Available	Not Available	Not Applicable	Not Available	Not Available	Not Available	Not Applicable	Not Applicable	Not Available	Not Available	Not Available
TCGA-MY-A5BE	42	FEMALE	1066	Alive	34.0785	Cervical Squamous Cell Carcinoma	Cervical		T1b1	N0	MX	Stage IB1	G3	Not Applicable	Not Available	Not Available	Not Available	Not Available	Not Available	Not Available	Not Applicable	NO	NO	Not Available	Not Applicable	Not Available	Not Available	Not Available	Not Applicable	Not Applicable	Not Available	Not Available	Not Available
TCGA-MA-AA3Z	43	FEMALE	595	Alive	32.8125	Cervical Squamous Cell Carcinoma	Cervical		T1b2	N0	M0	Stage IB2	GX	Not Applicable	Not Available	YES	6	Cisplatin	70	Once weekly	Not Applicable	YES	YES	2800	Not Applicable	HDR	Not Available	Not Available	Not Applicable	Not Applicable	3D conformal	5040	Not Available
TCGA-ZJ-AAXJ	43	FEMALE	0	Alive		Cervical Squamous Cell Carcinoma	Cervical		T2b	N0	MX	Stage IIB	Not Available	Not Applicable	Unknown	Unknown	Not Available	Not Available	Not Available	Not Available	Not Applicable	Unknown	Unknown	Not Available	Not Applicable	Not Available	Not Available	Unknown	Not Applicable	Not Applicable	Not Available	Not Available	Not Available
TCGA-C5-A7CK	58	FEMALE	4086	Dead	20.202	Cervical Squamous Cell Carcinoma	Cervical					Stage IVA	G2	Not Applicable	Not Available	YES	Not Available	Cisplatin	Not Available	Not Available	Not Applicable	YES	YES	Not Available	Not Applicable	Not Available	Not Available	Not Available	Not Applicable	Not Applicable	Not Available	Not Available	Not Available
TCGA-EA-A5ZD	40	FEMALE	830	Alive	19.8178	Cervical Squamous Cell Carcinoma	Cervical		T1b1	N0	M0	Stage IB1	G2	Not Applicable	Unknown	Not Available	Not Available	Not Available	Not Available	Not Available	Not Applicable	NO	NO	Not Available	Not Applicable	Not Available	Not Available	Unknown	Not Applicable	Not Applicable	Not Available	Not Available	Not Available
TCGA-ZJ-AAXB	42	FEMALE	0	Alive	36.5087	Endocervical Adenocarcinoma of the Usual Type	Cervical		T1b2	N0	M0	Stage IB2	G3	Not Applicable	Unknown	Unknown	Not Available	Not Available	Not Available	Not Available	Not Applicable	Unknown	Unknown	Not Available	Not Applicable	Not Available	Not Available	Unknown	Not Applicable	Not Applicable	Not Available	Not Available	Not Available
TCGA-EA-A411	50	FEMALE	747	Alive	23.8895	Cervical Squamous Cell Carcinoma	Cervical		T1b1	N0	M0	Stage IB1	G2	Not Applicable	Not Available	Not Available	Not Available	Not Available	Not Available	Not Available	Not Applicable	Unknown	Unknown	Not Available	Not Applicable	Not Available	Not Available	Not Available	Not Applicable	Not Applicable	Not Available	Not Available	Not Available
TCGA-EA-A410	51	FEMALE	803	Alive	31.25	Cervical Squamous Cell Carcinoma	Cervical		T2a2	N0	M0	Stage IIA2	G2	Not Applicable	Not Available	Not Available	Not Available	Not Available	Not Available	Not Available	Not Applicable	Unknown	Unknown	Not Available	Not Applicable	Not Available	Not Available	Not Available	Not Applicable	Not Applicable	Not Available	Not Available	Not Available
TCGA-C5-A2LT	38	FEMALE	2226	Alive	22.2063	Cervical Squamous Cell Carcinoma	Cervical		T1b	N0	M0	Stage IB	G3	Not Applicable	Not Available	Not Available						Not Available	Not Available	Not Available	Not Applicable	Not Available	Not Available	Not Available	Not Applicable	Not Applicable	Not Available	Not Available	Complete response
TCGA-EK-A3GM	65	FEMALE	0	Alive	36.8889	Endocervical Type of Adenocarcinoma	Cervical					Stage IIA	G2	Not Applicable	Not Available	Not Available						Not Available	Not Available	Not Available	Not Applicable	Not Available	Not Available	Not Available	Not Applicable	Not Applicable	Not Available	Not Available	Not Available
TCGA-EK-A2RO	59	FEMALE	2	Alive	27.2817	Cervical Squamous Cell Carcinoma	Cervical					Stage IIB	G1	Not Applicable	Not Available	Not Available						Not Available	Not Available	Not Available	Not Applicable	Not Available	Not Available	Not Available	Not Applicable	Not Applicable	Not Available	Not Available	Not Available
TCGA-EK-A2RJ	51	FEMALE	53	Alive	32.3884	Cervical Squamous Cell Carcinoma	Cervical		T1b2	N0	MX	Stage IB2	G3	Not Applicable	Not Available	Not Available						Not Available	Not Available	Not Available	Not Applicable	Not Available	Not Available	Not Available	Not Applicable	Not Applicable	Not Available	Not Available	Not Available
TCGA-VS-A9UL	79	FEMALE	442	Dead	25.2241	Cervical Squamous Cell Carcinoma	Cervical		T3b	NX	MX	Stage IIIB	G3	Not Applicable	Not Available	Not Available	Not Available	Not Available	Not Available	Not Available	Not Applicable	NO	YES	2800	Not Applicable	HDR	Not Available	Not Available	Not Applicable	Not Applicable	3D conformal	5400	Not Available
TCGA-BI-A20A	49	FEMALE	720	Alive	21.1553	Cervical Squamous Cell Carcinoma	Cervical		T1b1	N0	M0	Stage IB1	G3	Not Applicable	Not Available	Not Available						Not Available	Not Available	Not Available	Not Applicable	Not Available	Not Available	Not Available	Not Applicable	Not Applicable	Not Available	Not Available	Not Available
TCGA-EK-A2R7	45	FEMALE	27	Alive	27.5482	Cervical Squamous Cell Carcinoma	Cervical		T1b1	N1	M0	Stage IB	G3	Not Applicable	Not Available	Not Available						Not Available	Not Available	Not Available	Not Applicable	Not Available	Not Available	Not Available	Not Applicable	Not Applicable	Not Available	Not Available	Complete response
TCGA-EA-A3Y4	40	FEMALE	1122	Alive	35.4979	Cervical Squamous Cell Carcinoma	Cervical		T1b	N0	M0	Stage IB	G3	Not Applicable	Not Available	Not Available	Not Available	Not Available	Not Available	Not Available	Not Applicable	Unknown	Unknown	Not Available	Not Applicable	Not Available	Not Available	Not Available	Not Applicable	Not Applicable	Not Available	Not Available	Not Available
TCGA-VS-A94W	39	FEMALE	1243	Alive	32.4622	Cervical Squamous Cell Carcinoma	Cervical		T2b	N1	MX	Stage IIB	G2	Not Applicable	Adverse event/ complications	YES	5	Cisplatin	Not Available	Once weekly	Not Applicable	YES	YES	2800	Not Applicable	HDR	Not Available	Not Available	Not Applicable	Not Applicable	3D conformal	5400	Not Available
TCGA-Q1-A73R	45	FEMALE	567	Alive	39.5421	Endocervical Type of Adenocarcinoma	Cervical		TX	NX	MX	Stage I	GX	Not Applicable	Not Available	Not Available	Not Available	Not Available	Not Available	Not Available	Not Applicable	NO	NO	Not Available	Not Applicable	Not Available	Not Available	Not Available	Not Applicable	Not Applicable	Not Available	Not Available	Not Available
TCGA-EK-A2GZ	64	FEMALE	383	Alive	25	Cervical Squamous Cell Carcinoma	Cervical					Stage IIIB	G2	Not Applicable	Not Available	Not Available						Not Available	Not Available	Not Available	Not Applicable	Not Available	Not Available	Not Available	Not Applicable	Not Applicable	Not Available	Not Available	Not Available
TCGA-BI-A0VS	48	FEMALE	1735	Alive		Cervical Squamous Cell Carcinoma	Cervical		T1b1	N0	M0	Stage IB	G3	Not Applicable	Not Available	Not Available						Not Available	Not Available	Not Available	Not Applicable	Not Available	Not Available	Not Available	Not Applicable	Not Applicable	Not Available	Not Available	Not Available
TCGA-VS-A9UM	39	FEMALE	829	Dead	29.2969	Cervical Squamous Cell Carcinoma	Cervical		T3b	NX	MX	Stage IVB	G2	Not Applicable	Not Available	YES	Not Available	Cisplatin	Not Available	Once weekly	Not Applicable	YES	YES	2000	Not Applicable	HDR	Not Available	Not Available	Not Applicable	Not Applicable	3D conformal	5400	Not Available
TCGA-C5-A1BN	26	FEMALE	166	Dead	25.5937	Cervical Squamous Cell Carcinoma	Cervical					Stage IB2	G3	Not Applicable	Not Available	Not Available						Not Available	Not Available	Not Available	Not Applicable	Not Available	Not Available	Not Available	Not Applicable	Not Applicable	Not Available	Not Available	Not Available
TCGA-FU-A3WB	43	FEMALE	491	Alive	31.9122	Cervical Squamous Cell Carcinoma	Cervical		T2a2	N0	MX	Stage IIA2	G2	Not Applicable	Not Available	Not Available	Not Available	Not Available	Not Available	Not Available	Not Applicable	Unknown	Unknown	Not Available	Not Applicable	Not Available	Not Available	Not Available	Not Applicable	Not Applicable	Not Available	Not Available	Not Available
TCGA-C5-A3HL	76	FEMALE	621	Alive		Cervical Squamous Cell Carcinoma	Cervical		T1b2	N0	MX	Stage IB2	G2	Not Applicable	Not Available	Not Available						Not Available	Not Available	Not Available	Not Applicable	Not Available	Not Available	Not Available	Not Applicable	Not Applicable	Not Available	Not Available	Complete response
TCGA-FU-A2QG	29	FEMALE	579	Alive	47.7509	Cervical Squamous Cell Carcinoma	Cervical		T1b1	N0		Stage IB1	G2	Not Applicable	Not Available	Not Available						Not Available	Not Available	Not Available	Not Applicable	Not Available	Not Available	Not Available	Not Applicable	Not Applicable	Not Available	Not Available	Not Available
TCGA-MU-A8JM	46	FEMALE	607	Alive	31.5886	Cervical Squamous Cell Carcinoma	Cervical		T1b	N0	MX	Stage IB1	G2	Not Applicable	Unknown	NO	Not Available	Not Available	Not Available	Not Available	Not Applicable	NO	NO	Not Available	Not Applicable	Not Available	Not Available	Unknown	Not Applicable	Not Applicable	Not Available	Not Available	Not Available
TCGA-EK-A2RN	45	FEMALE	71	Alive	21.9525	Cervical Squamous Cell Carcinoma	Cervical		T2b	N1	MX	Stage IB1	G2	Not Applicable	Not Available	Not Available						Not Available	Not Available	Not Available	Not Applicable	Not Available	Not Available	Not Available	Not Applicable	Not Applicable	Not Available	Not Available	Not Available
TCGA-C5-A7CO	68	FEMALE	4482	Alive	39.2565	Cervical Squamous Cell Carcinoma	Cervical					Stage IB2	G2	Not Applicable	Not Available	YES	Not Available	Cisplatin	Not Available	Not Available	Not Applicable	YES	YES	Not Available	Not Applicable	Not Available	Not Available	Not Available	Not Applicable	Not Applicable	External beam radiation	5040	Not Available
TCGA-MA-AA3W	54	FEMALE	685	Alive	34.9636	Cervical Squamous Cell Carcinoma	Cervical		T1b1	N1	M0	Stage IB1	G3	Not Applicable	Not Available	YES	5	Cisplatin	70	Once weekly	Not Applicable	YES	YES	Not Available	Not Applicable	Not Available	Not Available	Not Available	Not Applicable	Not Applicable	IMRT	4500	Not Available
TCGA-C5-A7UH	55	FEMALE	3988	Alive	21.0772	Cervical Squamous Cell Carcinoma	Cervical					Stage IIIB	G3	Not Applicable	Not Available	YES	Not Available	Cisplatin	Not Available	Not Available	Not Applicable	YES	YES	Not Available	Not Applicable	HDR	Not Available	Not Available	Not Applicable	Not Applicable	External beam radiation	Not Available	Not Available
TCGA-LP-A5U2	30	FEMALE	9	Alive	19.9219	Endocervical Adenocarcinoma of the Usual Type	Cervical		T2a	N1	MX	Stage IIIB	G3	Not Applicable	Not Available	Unknown	Not Available	Not Available	Not Available	Not Available	Not Applicable	NO	NO	Not Available	Not Applicable	Not Available	Not Available	Not Available	Not Applicable	Not Applicable	Not Available	Not Available	Not Available
TCGA-C5-A7XC	26	FEMALE	1551	Alive		Cervical Squamous Cell Carcinoma	Cervical		T1b	N0	M0	Stage IB1	G2	Not Applicable	Not Available	Not Available	Not Available	Not Available	Not Available	Not Available	Not Applicable	NO	NO	Not Available	Not Applicable	Not Available	Not Available	Not Available	Not Applicable	Not Applicable	Not Available	Not Available	Not Available
TCGA-FU-A3EO	55	FEMALE	490	Alive	23.5078	Endocervical Type of Adenocarcinoma	Cervical		T2b	N0	MX	Stage IIB	G2	Not Applicable	Not Available	Not Available						Not Available	Not Available	Not Available	Not Applicable	Not Available	Not Available	Not Available	Not Applicable	Not Applicable	Not Available	Not Available	Complete response
TCGA-VS-A9UJ	55	FEMALE	52	Dead		Cervical Squamous Cell Carcinoma	Cervical		T2b	NX	MX	Stage IIB	GX	Not Applicable	Not Available	Not Available	Not Available	Not Available	Not Available	Not Available	Not Applicable	NO	NO	Not Available	Not Applicable	Not Available	Not Available	Not Available	Not Applicable	Not Applicable	Not Available	Not Available	Not Available
TCGA-JW-A5VK	43	FEMALE	623	Alive	27.2392	Cervical Squamous Cell Carcinoma	Cervical		T1b2	NX	MX	Stage IB2	G3	Not Applicable	Not Available	YES	5	Cisplatin	40 mg/m2	Once weekly	Not Applicable	NO	NO	4725	Not Applicable	LDR	4500	Not Available	Not Applicable	Not Applicable	External beam radiation	5500	Not Available
TCGA-C5-A7CM	35	FEMALE	619	Alive	26.5731	Endocervical Adenocarcinoma of the Usual Type	Cervical					Stage IB2	G2	Not Applicable	Not Available	YES	Not Available	Cisplatin	Not Available	Not Available	Not Applicable	YES	YES	Not Available	Not Applicable	HDR	Not Available	Not Available	Not Applicable	Not Applicable	External beam radiation	5040	Not Available
TCGA-DS-A0VN	47	FEMALE	3609	Alive	29.7521	Cervical Squamous Cell Carcinoma	Cervical		T1b2	N0	M0	Stage IB	G2	Not Applicable	Not Available	Not Available						Not Available	Not Available	Not Available	Not Applicable	Not Available	Not Available	Not Available	Not Applicable	Not Applicable	Not Available	Not Available	Complete response
TCGA-C5-A1MJ	61	FEMALE	14	Dead	27.5482	Endocervical Type of Adenocarcinoma	Cervical		T1b1	N0	MX	Stage IB1	G2	Not Applicable	Not Available	Not Available						Not Available	Not Available	Not Available	Not Applicable	Not Available	Not Available	Not Available	Not Applicable	Not Applicable	Not Available	Not Available	Not Available
TCGA-FU-A3YQ	35	FEMALE	861	Alive	39.4531	Cervical Squamous Cell Carcinoma	Cervical		T1b1	N0	MX	Stage IB1	G1	Not Applicable	Not Available	Not Available	Not Available	Not Available	Not Available	Not Available	Not Applicable	Unknown	Unknown	Not Available	Not Applicable	Not Available	Not Available	Not Available	Not Applicable	Not Applicable	Not Available	Not Available	Not Available
TCGA-C5-A907	47	FEMALE	448	Alive	35.756	Cervical Squamous Cell Carcinoma	Cervical					Stage IB2	G2	Not Applicable	Not Available	YES	6	Cisplatin	Not Available	Once weekly	Not Applicable	YES	YES	Not Available	Not Applicable	Not Available	Not Available	Not Available	Not Applicable	Not Applicable	Not Available	4860	Not Available
TCGA-Q1-A6DV	36	FEMALE	491	Alive	25.9695	Mucinous Adenocarcinoma of Endocervical Type	Cervical		T1b1	N0	M0	Stage IB1	G2	Not Applicable	Not Available	NO	Not Available	Not Available	Not Available	Not Available	Not Applicable	NO	NO	Not Available	Not Applicable	Not Available	Not Available	Not Available	Not Applicable	Not Applicable	Not Available	Not Available	Not Available
TCGA-MU-A5YI	60	FEMALE	1053	Alive	32.9796	Cervical Squamous Cell Carcinoma	Cervical		T1a1	NX	MX	Stage IA1	G2	Not Applicable	Not Available	Not Available	Not Available	Not Available	Not Available	Not Available	Not Applicable	NO	NO	Not Available	Not Applicable	Not Available	Not Available	Not Available	Not Applicable	Not Applicable	Not Available	Not Available	Not Available
TCGA-C5-A1BL	32	FEMALE	5271	Alive	27.6361	Cervical Squamous Cell Carcinoma	Cervical					Stage IB	G2	Not Applicable	Not Available	Not Available						Not Available	Not Available	Not Available	Not Applicable	Not Available	Not Available	Not Available	Not Applicable	Not Applicable	Not Available	Not Available	Complete response
TCGA-HM-A6W2	34	FEMALE	287	Alive	34.7656	Adenosquamous	Cervical		T2a	N0	M1	Stage IVB	G3	Not Applicable	Not Available	YES	6	Cisplatin	70mg	Once weekly	Not Applicable	YES	YES	Not Available	Not Applicable	Not Available	Not Available	Not Available	Not Applicable	Not Applicable	IMRT	4500	Not Available
TCGA-C5-A902	35	FEMALE	149	Alive	26.493	Cervical Squamous Cell Carcinoma	Cervical					Stage IB2	G3	Not Applicable	Not Available	Not Available	Not Available	Not Available	Not Available	Not Available	Not Applicable	YES	YES	Not Available	Not Applicable	Not Available	Not Available	Not Available	Not Applicable	Not Applicable	Not Available	Not Available	Not Available
TCGA-C5-A7X3	70	FEMALE	284	Dead	30.8594	Cervical Squamous Cell Carcinoma	Cervical					Stage IIIB	G2	Not Applicable	Not Available	YES	Not Available;Not Available	Cisplatin;Other	Not Available;Not Available	Not Available;Not Available	Not Applicable;5 fu RTOG protocol	YES	YES	Not Available	Not Applicable	HDR	Not Available	Not Available	Not Applicable	Not Applicable	External beam radiation	3060	Not Available
TCGA-EA-A78R	54	FEMALE	410	Alive	24.6094	Cervical Squamous Cell Carcinoma	Cervical		T1b1	NX	M0	Stage IB1	G2	Not Applicable	Not Available	Not Available	Not Available	Not Available	Not Available	Not Available	Not Applicable	Unknown	Unknown	Not Available	Not Applicable	Not Available	Not Available	Not Available	Not Applicable	Not Applicable	Not Available	Not Available	Not Available
TCGA-EK-A2R8	48	FEMALE	44	Alive	25.9516	Cervical Squamous Cell Carcinoma	Cervical		T1b2	N1	MX	Stage IB2	G3	Not Applicable	Not Available	Not Available						Not Available	Not Available	Not Available	Not Applicable	Not Available	Not Available	Not Available	Not Applicable	Not Applicable	Not Available	Not Available	Not Available
TCGA-HM-A4S6	51	FEMALE	454	Alive	43.7154	Cervical Squamous Cell Carcinoma	Cervical		T1b2	N1	MX	Stage IIIB	G3	Concurent chemo RT Ongoing-treatment delayed due to postoperative complications.	Other	YES	Not Available	Not Available	Not Available	Not Available	Not Applicable	YES	YES	Not Available	Not Applicable	Not Available	Not Available	Other	Radiation currently ongoing- treatment delayed due to postoperative complication	Not Applicable	Not Available	Not Available	Not Available
TCGA-VS-A8QH	76	FEMALE	1210	Dead	28.8754	Mucinous Adenocarcinoma of Endocervical Type	Cervical		TX	NX	MX	Stage IB1	G2	Not Applicable	Adverse event/ complications	YES	3;3	Other;Other	Not Available;Not Available	Once weekly;Once weekly	Cisplatin;Gemcitabine	YES	YES	Not Available	Not Applicable	HDR	Not Available	Not Available	Not Applicable	Not Applicable	3D conformal	4500	Not Available
TCGA-EK-A2IP	28	FEMALE	202	Alive	24.7409	Cervical Squamous Cell Carcinoma	Cervical		T1b1	N0	MX	Stage IB1	G3	Not Applicable	Not Available	Not Available						Not Available	Not Available	Not Available	Not Applicable	Not Available	Not Available	Not Available	Not Applicable	Not Applicable	Not Available	Not Available	Not Available
TCGA-DS-A7WH	34	FEMALE	533	Alive	17.7154	Mucinous Adenocarcinoma of Endocervical Type	Cervical		T1b1	N0	MX	Stage IB1	G2	Not Applicable	Not Available	YES	7	Cisplatin	40 mg/m2	Once weekly	Not Applicable	YES	YES	Not Available	Not Applicable	Not Available	Not Available	Not Available	Not Applicable	Not Applicable	External beam radiation	5040	Not Available
TCGA-ZJ-AAX8	58	FEMALE	0	Alive		Cervical Squamous Cell Carcinoma	Cervical		T3b	N1	M0	Stage IIIB	G2	Not Applicable	Unknown	Unknown	Not Available	Not Available	Not Available	Not Available	Not Applicable	Unknown	Unknown	Not Available	Not Applicable	Not Available	Not Available	Unknown	Not Applicable	Not Applicable	Not Available	Not Available	Not Available
TCGA-DR-A0ZM	61	FEMALE	1791	Alive	25.6369	Cervical Squamous Cell Carcinoma	Cervical		T2b	N0	M0	Stage IIIB	G2	Not Applicable	Not Available	Not Available						Not Available	Not Available	Not Available	Not Applicable	Not Available	Not Available	Not Available	Not Applicable	Not Applicable	Not Available	Not Available	Complete response
TCGA-EX-A1H5	58	FEMALE	619	Alive	24.0238	Cervical Squamous Cell Carcinoma	Cervical		T2b	N1	MX	Stage IIB	G3	Not Applicable	Not Available	Not Available						Not Available	Not Available	Not Available	Not Applicable	Not Available	Not Available	Not Available	Not Applicable	Not Applicable	Not Available	Not Available	Complete response
TCGA-C5-A8YQ	79	FEMALE	715	Dead	25.7117	Cervical Squamous Cell Carcinoma	Cervical					Stage IB1	G2	Not Applicable	Not Available	Unknown	Not Available	Not Available	Not Available	Not Available	Not Applicable	YES	YES	Not Available	Not Applicable	Not Available	Not Available	Not Available	Not Applicable	Not Applicable	Not Available	Not Available	Not Available
TCGA-VS-A9UI	76	FEMALE	1372	Dead		Cervical Squamous Cell Carcinoma	Cervical		T2b	NX	MX	Stage IIB	GX	Not Applicable	Not Available	NO	Not Available	Not Available	Not Available	Not Available	Not Applicable	NO	YES	2800	Not Applicable	HDR	Not Available	Not Available	Not Applicable	Not Applicable	3D conformal	5400	Not Available
TCGA-VS-A9UA	60	FEMALE	867	Alive	49.0087	Cervical Squamous Cell Carcinoma	Cervical		T3	NX	MX	Stage IIIA	G3	Not Applicable	Not Available	YES	4	Cisplatin	Not Available	Once weekly	Not Applicable	YES	YES	2400	Not Applicable	HDR	Not Available	Not Available	Not Applicable	Not Applicable	3D conformal	4500	Not Available
TCGA-VS-A9UB	54	FEMALE	911	Alive	28.6689	Cervical Squamous Cell Carcinoma	Cervical		T2b	N0	MX	Stage IIB	G3	Not Applicable	Not Available	YES	6	Cisplatin	Not Available	Once weekly	Not Applicable	YES	YES	2800	Not Applicable	HDR	Not Available	Not Available	Not Applicable	Not Applicable	3D conformal	4500	Not Available
TCGA-DS-A0VM	51	FEMALE	3589	Alive	25.9701	Cervical Squamous Cell Carcinoma	Cervical		T1b1	N1	M0	Stage IB	G3	Not Applicable	Not Available	Not Available						Not Available	Not Available	Not Available	Not Applicable	Not Available	Not Available	Not Available	Not Applicable	Not Applicable	Not Available	Not Available	Complete response
TCGA-VS-A8QM	47	FEMALE	951	Dead	19.9481	Cervical Squamous Cell Carcinoma	Cervical		TX	NX	M1	Stage IVB	GX	Not Applicable	Adverse event/ complications	YES	3;3	Cisplatin;Other	Not Available;Not Available	Once weekly;Once weekly	Not Applicable;Fluorouracil	YES	YES	Not Available	Not Applicable	Not Available	Not Available	Not Available	Not Applicable	Not Applicable	3D conformal	4500	Not Available
TCGA-FU-A3HZ	64	FEMALE	1103	Alive	24.2424	Cervical Squamous Cell Carcinoma	Cervical		T2a2	N0	M0	Stage IIA2	G3	Not Applicable	Not Available	Not Available						Not Available	Not Available	Not Available	Not Applicable	Not Available	Not Available	Not Available	Not Applicable	Not Applicable	Not Available	Not Available	Complete response
TCGA-EK-A2RM	40	FEMALE	50	Alive	37.6493	Cervical Squamous Cell Carcinoma	Cervical					Stage IB	G3	Not Applicable	Not Available	Not Available						Not Available	Not Available	Not Available	Not Applicable	Not Available	Not Available	Not Available	Not Applicable	Not Applicable	Not Available	Not Available	Not Available
TCGA-VS-A9UV	74	FEMALE	104	Dead	13.4176	Cervical Squamous Cell Carcinoma	Cervical		T4	NX	MX	Stage IVA	GX	Not Applicable	Not Available	Not Available	Not Available	Not Available	Not Available	Not Available	Not Applicable	NO	NO	Not Available	Not Applicable	Not Available	Not Available	Not Available	Not Applicable	Not Applicable	Not Available	Not Available	Not Available
TCGA-C5-A2LS	37	FEMALE	1345	Alive	30.7394	Endocervical Adenocarcinoma of the Usual Type	Cervical		T1b2	N0	M0	Stage IB2	G1	Not Applicable	Not Available	NO	Not Available	Not Available	Not Available	Not Available	Not Applicable	NO	NO	Not Available	Not Applicable	Not Available	Not Available	Not Available	Not Applicable	Not Applicable	Not Available	Not Available	Not Available
TCGA-EA-A556	38	FEMALE	453	Alive	24.2188	Endometrioid Adenocarcinoma of Endocervix	Cervical		T1b1	N0	M0	Stage IB1	G3	Not Applicable	Not Available	Not Available	Not Available	Not Available	Not Available	Not Available	Not Applicable	Unknown	Unknown	Not Available	Not Applicable	Not Available	Not Available	Not Available	Not Applicable	Not Applicable	Not Available	Not Available	Not Available
TCGA-C5-A905	37	FEMALE	4879	Alive		Cervical Squamous Cell Carcinoma	Cervical		T1b	N0	MX	Stage IB	G2	Not Applicable	Not Available	Not Available	Not Available	Not Available	Not Available	Not Available	Not Applicable	NO	NO	Not Available	Not Applicable	Not Available	Not Available	Not Available	Not Applicable	Not Applicable	Not Available	Not Available	Not Available
TCGA-EA-A3HU	43	FEMALE	1013	Alive	25.9107	Cervical Squamous Cell Carcinoma	Cervical		T2a2	N0	M0	Stage II	G2	Not Applicable	Not Available	Not Available						Not Available	Not Available	Not Available	Not Applicable	Not Available	Not Available	Not Available	Not Applicable	Not Applicable	Not Available	Not Available	Complete response
TCGA-C5-A1BE	64	FEMALE	2094	Dead	34.2327	Cervical Squamous Cell Carcinoma	Cervical		T1b	N1	MX	Stage IB2	G2	Not Applicable	Not Available	Not Available						Not Available	Not Available	Not Available	Not Applicable	Not Available	Not Available	Not Available	Not Applicable	Not Applicable	Not Available	Not Available	Not Available
TCGA-C5-A7CH	43	FEMALE	4694	Alive	40.1219	Cervical Squamous Cell Carcinoma	Cervical					Stage IIB	G2	Not Applicable	Not Available	YES	Not Available	Not Available	Not Available	Not Available	Not Applicable	YES	YES	Not Available	Not Applicable	Not Available	Not Available	Not Available	Not Applicable	Not Applicable	Not Available	Not Available	Not Available
TCGA-DS-A7WF	41	FEMALE	492	Dead	24.6094	Adenosquamous	Cervical		T1b2	N0	MX	Stage IB2	G3	Not Applicable	Not Available	YES	Not Available	Cisplatin	Not Available	Not Available	Not Applicable	YES	YES	Not Available	Unknown	Other	Not Available	Not Available	Not Applicable	Not Applicable	Unknown	Not Available	Not Available
TCGA-ZJ-AB0H	48	FEMALE	0	Alive		Cervical Squamous Cell Carcinoma	Cervical		T3b	N1	M0	Stage IIIB	Not Available	Not Applicable	Not Available	Unknown	Not Available	Not Available	Not Available	Not Available	Not Applicable	Unknown	Unknown	Not Available	Not Applicable	Not Available	Not Available	Not Available	Not Applicable	Not Applicable	Not Available	Not Available	Not Available
TCGA-DG-A2KH	25	FEMALE	34	Alive		Adenosquamous	Cervical		T1b1	N0	M0	Stage IB1	GX	Not Applicable	Unknown	Unknown	Not Available	Not Available	Not Available	Not Available	Not Applicable	Unknown	Unknown	Not Available	Not Applicable	Not Available	Not Available	Unknown	Not Applicable	Not Applicable	Not Available	Not Available	Not Available
TCGA-C5-A1BI	31	FEMALE	1112	Alive	23.9361	Cervical Squamous Cell Carcinoma	Cervical					Stage IIIB	G2	Not Applicable	Not Available	Not Available						Not Available	Not Available	Not Available	Not Applicable	Not Available	Not Available	Not Available	Not Applicable	Not Applicable	Not Available	Not Available	Not Available
TCGA-ZJ-AAX4	85	FEMALE	21	Alive	26.6436	Cervical Squamous Cell Carcinoma	Cervical		T2	N0	M0	Stage II	G3	Not Applicable	Unknown	Unknown	Not Available	Not Available	Not Available	Not Available	Not Applicable	Unknown	Unknown	Not Available	Not Applicable	Not Available	Not Available	Unknown	Not Applicable	Not Applicable	Not Available	Not Available	Not Available
TCGA-EA-A97N	38	FEMALE	11	Alive	23.4375	Cervical Squamous Cell Carcinoma	Cervical		T1b2	N0	M0	Stage IB2	G2	Not Applicable	Unknown	NO	Not Available	Not Available	Not Available	Not Available	Not Applicable	NO	NO	Not Available	Not Applicable	Not Available	Not Available	Unknown	Not Applicable	Not Applicable	Not Available	Not Available	Not Available
TCGA-IR-A3LC	40	FEMALE	3935	Alive	25	Cervical Squamous Cell Carcinoma	Cervical		T1b1	N0	M0	Stage IB1	G3	Not Applicable	Not Available	Not Available						Not Available	Not Available	Not Available	Not Applicable	Not Available	Not Available	Not Available	Not Applicable	Not Applicable	Not Available	Not Available	Complete response
TCGA-C5-A2LY	30	FEMALE	2383	Alive	34.375	Cervical Squamous Cell Carcinoma	Cervical		T1b1	N0	M0	Stage IB1	G2	Not Applicable	Not Available	Not Available						Not Available	Not Available	Not Available	Not Applicable	Not Available	Not Available	Not Available	Not Applicable	Not Applicable	Not Available	Not Available	Complete response
TCGA-VS-A8EG	36	FEMALE	1386	Alive	25.7812	Cervical Squamous Cell Carcinoma	Cervical		T1b1	NX	M0	Stage IB1	GX	Not Applicable	Not Available	NO	Not Available	Not Available	Not Available	Not Available	Not Applicable	NO	YES	2800	Not Applicable	HDR	Not Available	Not Available	Not Applicable	Not Applicable	3D conformal	4500	Not Available
TCGA-EK-A2RD	47	FEMALE	2	Alive	43.9798	Cervical Squamous Cell Carcinoma	Cervical		T1b1	N0	MX	Stage IB1	G2	Not Applicable	Not Available	Not Available						Not Available	Not Available	Not Available	Not Applicable	Not Available	Not Available	Not Available	Not Applicable	Not Applicable	Not Available	Not Available	Not Available
TCGA-MA-AA41	33	FEMALE	279	Alive	18.591	Cervical Squamous Cell Carcinoma	Cervical		T2	N1	M1	Stage IIB	G2	Not Applicable	Not Available	YES	2;6;6;5	Cisplatin;Carboplatin;Other;Other	57;AUC/5;175mg/m2; 135mg/m2;15mg/kg	Once weekly;Once weekly;Once weekly;Not Available	Not Applicable;Not Applicable;Paclitaxel;Bevacizumab	YES	YES	6817	pulse dose rate	Other	Not Available	Not Available	Not Applicable	Not Applicable	3D conformal	3420	Not Available
TCGA-C5-A8XK	30	FEMALE	3039	Alive		Cervical Squamous Cell Carcinoma	Cervical						G3	Not Applicable	Not Available	YES	Not Available	Not Available	Not Available	Not Available	Not Applicable	YES	YES	Not Available	Not Applicable	Not Available	Not Available	Not Available	Not Applicable	Not Applicable	Not Available	Not Available	Not Available
TCGA-VS-A9V5	50	FEMALE	494	Dead	39.7582	Mucinous Adenocarcinoma of Endocervical Type	Cervical		T2b	NX	MX	Stage IIB	G2	Not Applicable	Not Available	YES	6	Carboplatin	Not Available	Once weekly	Not Applicable	YES	YES	Not Available	Not Applicable	Not Available	Not Available	Not Available	Not Applicable	Not Applicable	3D conformal	4500	Not Available
TCGA-C5-A1M9	46	FEMALE	1065	Dead	20.3954	Endocervical Type of Adenocarcinoma	Cervical		T3b	N1	M0	Stage IB1	G3	Not Applicable	Not Available	Not Available						Not Available	Not Available	Not Available	Not Applicable	Not Available	Not Available	Not Available	Not Applicable	Not Applicable	Not Available	Not Available	Not Available
TCGA-C5-A1MN	42	FEMALE	1245	Dead	23.5078	Cervical Squamous Cell Carcinoma	Cervical					Stage IIIB	G2	Not Applicable	Not Available	Not Available						Not Available	Not Available	Not Available	Not Applicable	Not Available	Not Available	Not Available	Not Applicable	Not Applicable	Not Available	Not Available	Complete response
TCGA-VS-AA62	51	FEMALE	469	Dead	27.5312	Cervical Squamous Cell Carcinoma	Cervical		T2b	NX	MX	Stage IIB	G2	Not Applicable	Not Available	YES	5	Cisplatin	Not Available	Once weekly	Not Applicable	YES	YES	2800	Not Applicable	HDR	Not Available	Not Available	Not Applicable	Not Applicable	3D conformal	5400	Not Available
TCGA-Q1-A6DW	44	FEMALE	534	Alive	24.2188	Cervical Squamous Cell Carcinoma	Cervical		TX	NX	MX	Stage I	GX	Not Applicable	Not Available	YES	5	Cisplatin	40mg	Once weekly	Not Applicable	YES	YES	2900	Not Applicable	HDR	Not Available	Not Available	Not Applicable	Not Applicable	Not Available	Not Available	Not Available
TCGA-VS-A94Z	38	FEMALE	1015	Alive	36.5798	Cervical Squamous Cell Carcinoma	Cervical		T2b	NX	MX	Stage IIB	G2	Not Applicable	Not Available	YES	5	Cisplatin	Not Available	Once weekly	Not Applicable	YES	YES	2800	Not Applicable	HDR	Not Available	Not Available	Not Applicable	Not Applicable	3D conformal	5400	Not Available
TCGA-C5-A8XI	69	FEMALE	254	Alive		Cervical Squamous Cell Carcinoma	Cervical		T1b2	N0	MX	Stage IB2	G3	Not Applicable	Not Available	Not Available	Not Available	Not Available	Not Available	Not Available	Not Applicable	YES	YES	Not Available	Not Applicable	Not Available	Not Available	Not Available	Not Applicable	Not Applicable	Not Available	Not Available	Not Available
TCGA-C5-A1M8	43	FEMALE	919	Alive	28.2284	Cervical Squamous Cell Carcinoma	Cervical		T1b	N0	MX	Stage IB1	G2	Not Applicable	Not Available	Not Available						Not Available	Not Available	Not Available	Not Applicable	Not Available	Not Available	Not Available	Not Applicable	Not Applicable	Not Available	Not Available	Not Available
TCGA-DS-A3LQ	46	FEMALE	699	Alive	27.0993	Cervical Squamous Cell Carcinoma	Cervical		T3b	N1	M0	Stage IIIB	G3	Not Applicable	Not Available	Not Available						Not Available	Not Available	Not Available	Not Applicable	Not Available	Not Available	Not Available	Not Applicable	Not Applicable	Not Available	Not Available	Complete response
TCGA-IR-A3LL	60	FEMALE	1106	Alive	37.324	Cervical Squamous Cell Carcinoma	Cervical		T1b1	N0	M0	Stage IB1	G2	Not Applicable	Not Available	Not Available						Not Available	Not Available	Not Available	Not Applicable	Not Available	Not Available	Not Available	Not Applicable	Not Applicable	Not Available	Not Available	Complete response
TCGA-C5-A8YR	56	FEMALE	837	Dead		Cervical Squamous Cell Carcinoma	Cervical		T1b	N0	M0	Stage IB	G3	Not Applicable	Not Available	Not Available	Not Available	Not Available	Not Available	Not Available	Not Applicable	NO	NO	Not Available	Not Applicable	Not Available	Not Available	Not Available	Not Applicable	Not Applicable	Not Available	Not Available	Not Available
TCGA-EK-A2RE	26	FEMALE	57	Alive	20.8325	Cervical Squamous Cell Carcinoma	Cervical		T2a2	N0	MX	Stage IIA	G2	Not Applicable	Not Available	Not Available						Not Available	Not Available	Not Available	Not Applicable	Not Available	Not Available	Not Available	Not Applicable	Not Applicable	Not Available	Not Available	Not Available
TCGA-IR-A3L7	37	FEMALE	4483	Alive	28.4082	Cervical Squamous Cell Carcinoma	Cervical		T1b1	N0	M0	Stage IB1	G3	Not Applicable	Not Available	Not Available						Not Available	Not Available	Not Available	Not Applicable	Not Available	Not Available	Not Available	Not Applicable	Not Applicable	Not Available	Not Available	Complete response
TCGA-HG-A2PA	38	FEMALE	773	Alive	35.3212	Cervical Squamous Cell Carcinoma	Cervical		T1b2	N0	M0	Stage IB2	G2	Not Applicable	Not Available	Not Available						Not Available	Not Available	Not Available	Not Applicable	Not Available	Not Available	Not Available	Not Applicable	Not Applicable	Not Available	Not Available	Partial response
TCGA-C5-A7UE	45	FEMALE	4738	Alive	24.6094	Cervical Squamous Cell Carcinoma	Cervical					Stage IB1	G2	Not Applicable	Not Available	YES	6	Cisplatin	1000 ml	Not Available	Not Applicable	YES	YES	Not Available	Not Applicable	HDR	Not Available	Not Available	Not Applicable	Not Applicable	Not Available	3060	Not Available
TCGA-C5-A1MI	50	FEMALE	1083	Dead		Cervical Squamous Cell Carcinoma	Cervical		T1b1	N1	M0	Stage IB1	G2	Not Applicable	Not Available	Not Available						Not Available	Not Available	Not Available	Not Applicable	Not Available	Not Available	Not Available	Not Applicable	Not Applicable	Not Available	Not Available	Not Available
TCGA-EK-A3GJ	51	FEMALE	3	Alive	32.8306	Cervical Squamous Cell Carcinoma	Cervical		T1b1	N0		Stage IB1	G3	Not Applicable	Not Available	Not Available						Not Available	Not Available	Not Available	Not Applicable	Not Available	Not Available	Not Available	Not Applicable	Not Applicable	Not Available	Not Available	Not Available
TCGA-EA-A5FO	59	FEMALE	815	Alive	22.1003	Cervical Squamous Cell Carcinoma	Cervical		T1b1	N0	M0	Stage IB1	G2	Not Applicable	Not Available	Not Available	Not Available	Not Available	Not Available	Not Available	Not Applicable	Unknown	Unknown	Not Available	Not Applicable	Not Available	Not Available	Not Available	Not Applicable	Not Applicable	Not Available	Not Available	Not Available
TCGA-JX-A3Q0	63	FEMALE	6375	Alive	20.6852	Cervical Squamous Cell Carcinoma	Cervical		T3	N0	M0	Stage III	G2	Not Applicable	Not done per treating physicians discretion	NO	Not Available	Not Available	Not Available	Not Available	Not Applicable	NO	YES	3300	Implants-tandem and ovoids	Other	Not Available	Not Available	Not Applicable	Whole pelvis split field	Other	3060	Not Available
TCGA-Q1-A5R2	64	FEMALE	499	Alive	29.6875	Cervical Squamous Cell Carcinoma	Cervical		TX	NX	MX		G3	Not Applicable	Not Available	YES	6	Cisplatin	Not Available	Once weekly	Not Applicable	YES	YES	300	Not Applicable	HDR	Not Available	Not Available	Not Applicable	Not Applicable	Not Available	Not Available	Not Available
TCGA-UC-A7PF	44	FEMALE	2859	Dead		Cervical Squamous Cell Carcinoma	Cervical		T1b1	N1	M0	Stage IB1	G2	Not Applicable	Not Available	Not Available	Not Available	Not Available	Not Available	Not Available	Not Applicable	Unknown	Unknown	Not Available	Not Applicable	Not Available	Not Available	Not Available	Not Applicable	Not Applicable	Not Available	Not Available	Not Available
TCGA-UC-A7PD	21	FEMALE	355	Dead		Cervical Squamous Cell Carcinoma	Cervical		T1b	N0	M0	Stage IB	G2	Not Applicable	Not Available	NO	Not Available	Not Available	Not Available	Not Available	Not Applicable	NO	YES	Not Available	vaginal implant	Other	Not Available	Not Available	Not Applicable	Not Applicable	External beam radiation	Not Available	Not Available
TCGA-DG-A2KK	51	FEMALE	2496	Alive	25.9645	Cervical Squamous Cell Carcinoma	Cervical		T1b1	N1	M0	Stage IIIB	G3	Not Applicable	Not Available	Not Available	Not Available	Not Available	Not Available	Not Available	Not Applicable	Not Available	Not Available	Not Available	Not Applicable	Not Available	Not Available	Not Available	Not Applicable	Not Applicable	Not Available	Not Available	Not Available
TCGA-MA-AA42	75	FEMALE	259	Alive	32.1429	Cervical Squamous Cell Carcinoma	Cervical		T2b	N0	M0	Stage IIB	G3	Not Applicable	Not Available	YES	5	Cisplatin	62	Once weekly	Not Applicable	YES	YES	3100	Not Applicable	HDR	Not Available	Not Available	Not Applicable	Not Applicable	3D conformal	5040	Not Available
TCGA-EA-A3HS	35	FEMALE	959	Alive	18.9069	Cervical Squamous Cell Carcinoma	Cervical		T1b	N0	M0	Stage IB	G1	Not Applicable	Not Available	Not Available						Not Available	Not Available	Not Available	Not Applicable	Not Available	Not Available	Not Available	Not Applicable	Not Applicable	Not Available	Not Available	Complete response
TCGA-C5-A1BF	46	FEMALE	570	Dead		Cervical Squamous Cell Carcinoma	Cervical		TX	N0	MX	Stage IB	G1	Not Applicable	Not Available	Not Available						Not Available	Not Available	Not Available	Not Applicable	Not Available	Not Available	Not Available	Not Applicable	Not Applicable	Not Available	Not Available	Not Available
TCGA-C5-A1ME	40	FEMALE	1756	Alive	25.3444	Endocervical Type of Adenocarcinoma	Cervical		T1b1	N0	M0	Stage IB1	G1	Not Applicable	Not Available	Not Available						Not Available	Not Available	Not Available	Not Applicable	Not Available	Not Available	Not Available	Not Applicable	Not Applicable	Not Available	Not Available	Not Available
TCGA-ZJ-A8QR	38	FEMALE	582	Dead		Cervical Squamous Cell Carcinoma	Cervical		TX	NX	MX	Stage I	GX	Not Applicable	Not Available	Not Available	Not Available	Not Available	Not Available	Not Available	Not Applicable	Unknown	Unknown	Not Available	Not Applicable	Not Available	Not Available	Not Available	Not Applicable	Not Applicable	Not Available	Not Available	Not Available
TCGA-MU-A51Y	27	FEMALE	854	Alive		Cervical Squamous Cell Carcinoma	Cervical		T2a1	N0	MX	Stage IIA1	G2	Not Applicable	Not Available	Not Available	Not Available	Not Available	Not Available	Not Available	Not Applicable	NO	NO	Not Available	Not Applicable	Not Available	Not Available	Not done per treating physician discretion	Not Applicable	Not Applicable	Not Available	Not Available	Not Available
TCGA-FU-A5XV	32	FEMALE	321	Alive	27.993	Cervical Squamous Cell Carcinoma	Cervical		T1b2	N1	MX	Stage IIIB	G3	Not Applicable	Not Available	Not Available	Not Available	Not Available	Not Available	Not Available	Not Applicable	Unknown	Unknown	Not Available	Not Applicable	Not Available	Not Available	Not Available	Not Applicable	Not Applicable	Not Available	Not Available	Not Available
TCGA-C5-A3HE	44	FEMALE	548	Alive		Cervical Squamous Cell Carcinoma	Cervical		T1b2	N0	M0	Stage IB2	G3	Not Applicable	Not Available	NO	Not Available	Not Available	Not Available	Not Available	Not Applicable	NO	YES	Not Available	Not Applicable	Not Available	Not Available	Not Available	Not Applicable	Not Applicable	External beam radiation	Not Available	Not Available
TCGA-C5-A2M2	56	FEMALE	1011	Dead		Endocervical Type of Adenocarcinoma	Cervical					Stage IB2	G2	Not Applicable	Not Available	Not Available						Not Available	Not Available	Not Available	Not Applicable	Not Available	Not Available	Not Available	Not Applicable	Not Applicable	Not Available	Not Available	Not Available
TCGA-EX-A1H6	38	FEMALE	241	Alive	29.6427	Endocervical Type of Adenocarcinoma	Cervical		T1b1	N0	MX	Stage IB1	G1	Not Applicable	Not Available	Not Available	Not Available	Not Available	Not Available	Not Available	Not Applicable	NO	NO	Not Available	Not Applicable	Not Available	Not Available	Not done per treating physician discretion	Not Applicable	Not Applicable	Not Available	Not Available	Not Available
TCGA-EK-A3GK	33	FEMALE	15	Alive	26.8136	Endocervical Type of Adenocarcinoma	Cervical		T1b1	N0	MX	Stage IB1	G3	Not Applicable	Not Available	Not Available						Not Available	Not Available	Not Available	Not Applicable	Not Available	Not Available	Not Available	Not Applicable	Not Applicable	Not Available	Not Available	Not Available
TCGA-VS-A8Q8	26	FEMALE	978	Dead	33.3866	Cervical Squamous Cell Carcinoma	Cervical		T1b	N0	MX	Stage IB	G2	Not Applicable	Not Available	NO	Not Available	Not Available	Not Available	Not Available	Not Applicable	NO	YES	Not Available	Not Applicable	Not Available	Not Available	Not Available	Not Applicable	Not Applicable	3D conformal	Not Available	Not Available
TCGA-FU-A3TX	78	FEMALE	45	Alive		Cervical Squamous Cell Carcinoma	Cervical		T1b2	N0	M0	Stage IB2	G3	Not Applicable	Not Available	Not Available	Not Available	Not Available	Not Available	Not Available	Not Applicable	Unknown	Unknown	Not Available	Not Applicable	Not Available	Not Available	Not Available	Not Applicable	Not Applicable	Not Available	Not Available	Not Available
TCGA-IR-A3LA	60	FEMALE	4172	Alive	40.9753	Endometrioid Adenocarcinoma of Endocervix	Cervical		T1b1	N0	M0	Stage IB1	G3	Not Applicable	Not Available	YES	4;4	Cisplatin;Other	70 mg/m2;750 mg/m2	Not Available;Not Available	Not Applicable;Fluorouracil (5-FU)	YES	YES	Not Available	Not Applicable	Not Available	0	Not Available	Not Applicable	Not Applicable	External beam radiation	5040	Not Available
TCGA-ZJ-AAXT	54	FEMALE	0	Alive	27.9155	Cervical Squamous Cell Carcinoma	Cervical		T3b	N1	M0	Stage IIIB	G2	Not Applicable	Unknown	Unknown	Not Available	Not Available	Not Available	Not Available	Not Applicable	Unknown	Unknown	Not Available	Not Applicable	Not Available	Not Available	Unknown	Not Applicable	Not Applicable	Not Available	Not Available	Not Available
TCGA-EA-A44S	31	FEMALE	369	Alive	25.0574	Cervical Squamous Cell Carcinoma	Cervical		T2a2	N1	M0	Stage IIIB	G2	Not Applicable	Not Available	Not Available	Not Available	Not Available	Not Available	Not Available	Not Applicable	Unknown	Unknown	Not Available	Not Applicable	Not Available	Not Available	Not Available	Not Applicable	Not Applicable	Not Available	Not Available	Not Available
TCGA-VS-A9U7	30	FEMALE	1472	Alive	33.2671	Cervical Squamous Cell Carcinoma	Cervical		T1b	N1	M0	Stage IB1	G3	Not Applicable	Not Available	YES	5	Cisplatin	Not Available	Once weekly	Not Applicable	YES	YES	2800	Not Applicable	HDR	Not Available	Not Available	Not Applicable	Not Applicable	3D conformal	4500	Not Available
TCGA-EK-A2RC	33	FEMALE	129	Alive	24.9135	Cervical Squamous Cell Carcinoma	Cervical					Stage IB1	G3	Not Applicable	Not Available	Not Available						Not Available	Not Available	Not Available	Not Applicable	Not Available	Not Available	Not Available	Not Applicable	Not Applicable	Not Available	Not Available	Complete response
TCGA-EK-A2H1	20	FEMALE	799	Alive	24.2188	Cervical Squamous Cell Carcinoma	Cervical					Stage IB2	G3	Not Applicable	Not Available	Not Available						Not Available	Not Available	Not Available	Not Applicable	Not Available	Not Available	Not Available	Not Applicable	Not Applicable	Not Available	Not Available	Not Available
TCGA-EA-A1QS	46	FEMALE	1203	Alive	22.3081	Cervical Squamous Cell Carcinoma	Cervical		T1b1	N0	M0	Stage IB1	G2	Not Applicable	Not Available	Not Available	Not Available	Not Available	Not Available	Not Available	Not Applicable	Unknown	Unknown	Not Available	Not Applicable	Not Available	Not Available	Not Available	Not Applicable	Not Applicable	Not Available	Not Available	Not Available
TCGA-VS-A8EL	38	FEMALE	1992	Alive	28.306	Cervical Squamous Cell Carcinoma	Cervical		T2b	NX	M0	Stage IIB	G3	Not Applicable	Not Available	YES	5	Cisplatin	Not Available	Once weekly	Not Applicable	YES	YES	2800	Not Applicable	HDR	Not Available	Not Available	Not Applicable	Not Applicable	3D conformal	4500	Not Available
TCGA-DS-A0VK	45	FEMALE	1118	Dead	19.1001	Cervical Squamous Cell Carcinoma	Cervical		T1b1	N1	M0	Stage IB	G3	Not Applicable	Not Available	Not Available						Not Available	Not Available	Not Available	Not Applicable	Not Available	Not Available	Not Available	Not Applicable	Not Applicable	Not Available	Not Available	Progression
TCGA-DS-A0VL	25	FEMALE	1692	Dead	29.7578	Cervical Squamous Cell Carcinoma	Cervical		T1b1	N0	M0	Stage IB	G2	Not Applicable	Not Available	Not Available						Not Available	Not Available	Not Available	Not Applicable	Not Available	Not Available	Not Available	Not Applicable	Not Applicable	Not Available	Not Available	Complete response
TCGA-ZJ-AAXU	51	FEMALE	5	Alive	25.7117	Cervical Squamous Cell Carcinoma	Cervical		T2b	N0	M0	Stage IIB	G2	Not Applicable	Unknown	Unknown	Not Available	Not Available	Not Available	Not Available	Not Applicable	Unknown	Unknown	Not Available	Not Applicable	Not Available	Not Available	Unknown	Not Applicable	Not Applicable	Not Available	Not Available	Not Available
TCGA-C5-A8YT	36	FEMALE	633	Dead		Cervical Squamous Cell Carcinoma	Cervical					Stage IB1	G3	Not Applicable	Not Available	Not Available	Not Available	Not Available	Not Available	Not Available	Not Applicable	YES	YES	Not Available	Not Applicable	Not Available	Not Available	Not Available	Not Applicable	Not Applicable	Not Available	Not Available	Not Available
TCGA-C5-A1M7	37	FEMALE	1409	Alive	25.3444	Cervical Squamous Cell Carcinoma	Cervical		T1b	N0	MX	Stage IB	G2	Not Applicable	Not Available	Not Available						Not Available	Not Available	Not Available	Not Applicable	Not Available	Not Available	Not Available	Not Applicable	Not Applicable	Not Available	Not Available	Complete response
TCGA-C5-A8XH	39	FEMALE	1394	Dead	22.5827	Cervical Squamous Cell Carcinoma	Cervical		T1b1	N0	MX	Stage IB1	Not Available	Not Applicable	Not Available	Not Available	Not Available	Not Available	Not Available	Not Available	Not Applicable	NO	NO	Not Available	Not Applicable	Not Available	Not Available	Not Available	Not Applicable	Not Applicable	Not Available	Not Available	Not Available
TCGA-EK-A2R9	58	FEMALE	4	Alive	70.4923	Cervical Squamous Cell Carcinoma	Cervical		T1b1	N0		Stage IB1	G3	Not Applicable	Not Available	Not Available						Not Available	Not Available	Not Available	Not Applicable	Not Available	Not Available	Not Available	Not Applicable	Not Applicable	Not Available	Not Available	Not Available
TCGA-EA-A439	50	FEMALE	965	Alive	18.3594	Cervical Squamous Cell Carcinoma	Cervical		T2a1	N0	M0	Stage IIA1	G3	Not Applicable	Not Available	Not Available	Not Available	Not Available	Not Available	Not Available	Not Applicable	NO	Unknown	Not Available	Not Applicable	Not Available	Not Available	Not Available	Not Applicable	Not Applicable	Not Available	Not Available	Not Available
TCGA-C5-A8ZZ	41	FEMALE	636	Alive		Cervical Squamous Cell Carcinoma	Cervical					Stage IIB	G2	Not Applicable	Not Available	Not Available	Not Available	Not Available	Not Available	Not Available	Not Applicable	YES	YES	Not Available	Not Applicable	Not Available	Not Available	Not Available	Not Applicable	Not Applicable	Not Available	Not Available	Not Available
TCGA-C5-A1BQ	65	FEMALE	604	Dead	31.9311	Cervical Squamous Cell Carcinoma	Cervical					Stage IIIB	G2	Not Applicable	Not Available	YES	6	Cisplatin	Not Available	Once weekly	Not Applicable	YES	YES	Not Available	Not Applicable	HDR	Not Available	Not Available	Not Applicable	Not Applicable	External beam radiation	Not Available	Not Available
TCGA-EA-A5ZE	54	FEMALE	829	Alive	23.4952	Cervical Squamous Cell Carcinoma	Cervical		T1b1	N0	M0	Stage IB1	G3	Not Applicable	Unknown	Not Available	Not Available	Not Available	Not Available	Not Available	Not Applicable	NO	NO	Not Available	Not Applicable	Not Available	Not Available	Unknown	Not Applicable	Not Applicable	Not Available	Not Available	Not Available
TCGA-EK-A2RK	67	FEMALE	13	Alive	37.0983	Cervical Squamous Cell Carcinoma	Cervical		T1b1	N0	MX	Stage IA2	G3	Not Applicable	Not Available	Not Available						Not Available	Not Available	Not Available	Not Applicable	Not Available	Not Available	Not Available	Not Applicable	Not Applicable	Not Available	Not Available	Not Available
TCGA-C5-A1BM	78	FEMALE	2520	Dead	19.1512	Cervical Squamous Cell Carcinoma	Cervical		T2	N1	MX	Stage IB	G2	Not Applicable	Not Available	Not Available						Not Available	Not Available	Not Available	Not Applicable	Not Available	Not Available	Not Available	Not Applicable	Not Applicable	Not Available	Not Available	Not Available
TCGA-C5-A7X5	72	FEMALE	414	Dead	22.2063	Cervical Squamous Cell Carcinoma	Cervical					Stage IVB	G3	Not Applicable	Not Available	YES	Not Available;Not Available	Carboplatin;Other	Not Available;Not Available	Not Available;Not Available	Not Applicable;Taxol	YES	YES	Not Available	Not Applicable	HDR	Not Available	Not Available	Not Applicable	Not Applicable	Not Available	Not Available	Not Available
TCGA-MY-A5BF	68	FEMALE	634	Alive	25.6055	Cervical Squamous Cell Carcinoma	Cervical		T2a2	N0	MX	Stage IIA2	G1	Not Applicable	Not Available	Not Available	Not Available	Not Available	Not Available	Not Available	Not Applicable	NO	NO	Not Available	Not Applicable	Not Available	Not Available	Not Available	Not Applicable	Not Applicable	Not Available	Not Available	Not Available
TCGA-C5-A2LX	54	FEMALE	2526	Alive	23.8751	Cervical Squamous Cell Carcinoma	Cervical		T2	N1	MX	Stage IB1	G2	Not Applicable	Not Available	Not Available						Not Available	Not Available	Not Available	Not Applicable	Not Available	Not Available	Not Available	Not Applicable	Not Applicable	Not Available	Not Available	Complete response
TCGA-C5-A8XJ	74	FEMALE	4467	Alive	44.5312	Cervical Squamous Cell Carcinoma	Cervical					Stage IB	Not Available	Not Applicable	Not Available	Not Available	Not Available	Not Available	Not Available	Not Available	Not Applicable	YES	YES	Not Available	Not Applicable	Not Available	Not Available	Not Available	Not Applicable	Not Applicable	Not Available	Not Available	Not Available
TCGA-VS-A8QA	44	FEMALE	1099	Alive	26.1719	Cervical Squamous Cell Carcinoma	Cervical		T1b1	N0	MX	Stage IB1	GX	Not Applicable	Not Available	NO	Not Available	Not Available	Not Available	Not Available	Not Applicable	NO	YES	Not Available	Not Applicable	Not Available	Not Available	Not Available	Not Applicable	Not Applicable	3D conformal	4500	Not Available
TCGA-IR-A3LB	53	FEMALE	2032	Dead	33.305	Endocervical Type of Adenocarcinoma	Cervical		T1b1	N0	M0	Stage IB1	G3	Not Applicable	Not Available	YES	4;4	Cisplatin;Other	70mg/m2;1000mg/m2	Not Available;Not Available	Not Applicable;Fluorouracil (5-FU)	YES	YES	Not Available	Not Applicable	Not Available	0	Not Available	Not Applicable	Not Applicable	External beam radiation	5040	Not Available
TCGA-XS-A8TJ	41	FEMALE	890	Alive	23.9257	Cervical Squamous Cell Carcinoma	Cervical		T1b1	N1	M0	Stage IB1	G2	Not Applicable	Participant refusal	YES	1	Cisplatin	Not Available	Once weekly	Not Applicable	YES	YES	Not Available	Not Applicable	Not Available	Not Available	Participant refusal	Not Applicable	Not Applicable	Not Available	Not Available	Not Available
TCGA-JW-A5VI	45	FEMALE	747	Alive	23.634	Cervical Squamous Cell Carcinoma	Cervical		T2b	NX	MX	Stage IIB	G3	Not Applicable	Not Available	YES	5	Cisplatin	40 mg/m2	Once weekly	Not Applicable	NO	NO	4644	Not Applicable	LDR	0	Not Available	Not Applicable	Not Applicable	External beam radiation	4500	Not Available
TCGA-VS-A9UR	53	FEMALE	793	Alive	24.6904	Mucinous Adenocarcinoma of Endocervical Type	Cervical		T2a	NX	MX	Stage IIA	GX	Not Applicable	Not Available	YES	6	Cisplatin	Not Available	Once weekly	Not Applicable	YES	YES	2800	Not Applicable	HDR	Not Available	Not Available	Not Applicable	Not Applicable	3D conformal	5400	Not Available
TCGA-C5-A7X8	35	FEMALE	83	Alive	25.6055	Mucinous Adenocarcinoma of Endocervical Type	Cervical		T2a	N1	M0	Stage IB1	G2	Not Applicable	Not Available	YES	Not Available	Cisplatin	Not Available	Not Available	Not Applicable	YES	YES	Not Available	Not Applicable	HDR	Not Available	Not Available	Not Applicable	Not Applicable	External beam radiation	720	Not Available
TCGA-VS-A8Q9	79	FEMALE	1630	Alive	21.7778	Cervical Squamous Cell Carcinoma	Cervical		TX	NX	MX	Stage IB1	G2	Not Applicable	Not Available	NO	Not Available	Not Available	Not Available	Not Available	Not Applicable	NO	YES	2700	Not Applicable	HDR	Not Available	Not Available	Not Applicable	Not Applicable	3D conformal	4500	Not Available
TCGA-DS-A1OB	45	FEMALE	861	Dead	31.1634	Cervical Squamous Cell Carcinoma	Cervical		T1b2	N1	M0	Stage IB	G2	Not Applicable	Not Available	Not Available						Not Available	Not Available	Not Available	Not Applicable	Not Available	Not Available	Not Available	Not Applicable	Not Applicable	Not Available	Not Available	Progression
TCGA-DS-A1O9	75	FEMALE	266	Dead	18.3655	Cervical Squamous Cell Carcinoma	Cervical		T4	N0	M0	Stage IVA	G3	Not Applicable	Not Available	Not Available						Not Available	Not Available	Not Available	Not Applicable	Not Available	Not Available	Not Available	Not Applicable	Not Applicable	Not Available	Not Available	Complete response
TCGA-EK-A2IR	48	FEMALE	3442	Alive	23.8281	Cervical Squamous Cell Carcinoma	Cervical		T1b	N0	MX	Stage IB2	G3	Not Applicable	Not Available	Not Available						Not Available	Not Available	Not Available	Not Applicable	Not Available	Not Available	Not Available	Not Applicable	Not Applicable	Not Available	Not Available	Not Available
TCGA-EA-A1QT	47	FEMALE	1243	Alive	25.5937	Cervical Squamous Cell Carcinoma	Cervical		T1b	N0	M0	Stage IB	G2	Not Applicable	Not Available	Not Available						Not Available	Not Available	Not Available	Not Applicable	Not Available	Not Available	Not Available	Not Applicable	Not Applicable	Not Available	Not Available	Not Available
TCGA-VS-A8QC	51	FEMALE	350	Dead	38.9543	Cervical Squamous Cell Carcinoma	Cervical		TX	NX	MX	Stage IVA	G2	Not Applicable	Not Available	YES	5	Cisplatin	Not Available	Once weekly	Not Applicable	YES	YES	Not Available	Not Applicable	Not Available	Not Available	Not Available	Not Applicable	Not Applicable	3D conformal	4500	Not Available
TCGA-EA-A6QX	49	FEMALE	730	Alive	20.6612	Cervical Squamous Cell Carcinoma	Cervical		T1b1	N1	M0	Stage IIIB	G3	Not Applicable	Not Available	Not Available	Not Available	Not Available	Not Available	Not Available	Not Applicable	Unknown	Unknown	Not Available	Not Applicable	Not Available	Not Available	Not Available	Not Applicable	Not Applicable	Not Available	Not Available	Not Available
TCGA-LP-A7HU	53	FEMALE	406	Alive	24.1415	Endocervical Type of Adenocarcinoma	Cervical		T2	N0	M0	Stage II	G3	Not Applicable	Not Available	Not Available	Not Available	Not Available	Not Available	Not Available	Not Applicable	Unknown	Unknown	Not Available	Not Applicable	Not Available	Not Available	Not Available	Not Applicable	Not Applicable	Not Available	Not Available	Not Available
TCGA-EK-A3GN	47	FEMALE	27	Alive	32.4219	Cervical Squamous Cell Carcinoma	Cervical		TX	NX		Stage IIIB	G3	Not Applicable	Not Available	Not Available						Not Available	Not Available	Not Available	Not Applicable	Not Available	Not Available	Not Available	Not Applicable	Not Applicable	Not Available	Not Available	Not Available
TCGA-C5-A1BK	36	FEMALE	5385	Alive	35.9633	Cervical Squamous Cell Carcinoma	Cervical		T1b	N0	MX	Stage IB	G2	Not Applicable	Not Available	Not Available						Not Available	Not Available	Not Available	Not Applicable	Not Available	Not Available	Not Available	Not Applicable	Not Applicable	Not Available	Not Available	Not Available
TCGA-FU-A3NI	45	FEMALE	638	Dead	21.7193	Cervical Squamous Cell Carcinoma	Cervical		T1b1	N1	MX	Stage IB1	G2	Not Applicable	Not Available	Not Available						Not Available	Not Available	Not Available	Not Applicable	Not Available	Not Available	Not Available	Not Applicable	Not Applicable	Not Available	Not Available	Complete response
TCGA-MA-AA3X	50	FEMALE	617	Alive	25.2595	Cervical Squamous Cell Carcinoma	Cervical		T3b	NX	MX	Stage IIIB	G2	Not Applicable	Not Available	YES	5	Cisplatin	70	Once weekly	Not Applicable	YES	YES	2900	Not Applicable	HDR	Not Available	Not Available	Not Applicable	Not Applicable	3D conformal	5040	Not Available
TCGA-VS-A954	67	FEMALE	1714	Alive	22.6562	Cervical Squamous Cell Carcinoma	Cervical		T3b	NX	MX	Stage IIIB	G2	Not Applicable	Not Available	YES	5	Cisplatin	Not Available	Once weekly	Not Applicable	YES	YES	2700	Not Applicable	HDR	Not Available	Not Available	Not Applicable	Not Applicable	3D conformal	5400	Not Available
TCGA-HM-A3JK	64	FEMALE	632	Alive	34.5271	Cervical Squamous Cell Carcinoma	Cervical		T2b	N1	MX	Stage IIA2	G3	Not Applicable	Not Available	Not Available						Not Available	Not Available	Not Available	Not Applicable	Not Available	Not Available	Not Available	Not Applicable	Not Applicable	Not Available	Not Available	Not Available
TCGA-VS-A9UP	43	FEMALE	1444	Alive	28.3039	Mucinous Adenocarcinoma of Endocervical Type	Cervical		T2a	NX	MX	Stage IIA	G3	Not Applicable	Not Available	YES	6	Cisplatin	Not Available	Once weekly	Not Applicable	YES	YES	2800	Not Applicable	HDR	Not Available	Not Available	Not Applicable	Not Applicable	3D conformal	4500	Not Available
TCGA-IR-A3LI	48	FEMALE	2493	Alive	24.8591	Endocervical Type of Adenocarcinoma	Cervical		T2b	N1	M1	Stage IVB	G2	Not Applicable	Not Available	Not Available						Not Available	Not Available	Not Available	Not Applicable	Not Available	Not Available	Not Available	Not Applicable	Not Applicable	Not Available	Not Available	Complete response
TCGA-VS-A953	63	FEMALE	477	Dead	19.563	Cervical Squamous Cell Carcinoma	Cervical		T4	NX	MX	Stage IVA	GX	Not Applicable	Adverse event/ complications	NO	Not Available	Not Available	Not Available	Not Available	Not Applicable	YES	YES	Not Available	Not Applicable	Not Available	Not Available	Not Available	Not Applicable	Not Applicable	3D conformal	5400	Not Available
TCGA-EK-A2PI	44	FEMALE	586	Alive	20.1951	Cervical Squamous Cell Carcinoma	Cervical					Stage IIIB	G2	Not Applicable	Not Available	Not Available						Not Available	Not Available	Not Available	Not Applicable	Not Available	Not Available	Not Available	Not Applicable	Not Applicable	Not Available	Not Available	Not Available
TCGA-EA-A3HT	68	FEMALE	954	Alive	31.2394	Cervical Squamous Cell Carcinoma	Cervical		T1b	N0	M0	Stage IB	G1	Not Applicable	Not Available	Not Available						Not Available	Not Available	Not Available	Not Applicable	Not Available	Not Available	Not Available	Not Applicable	Not Applicable	Not Available	Not Available	Complete response
TCGA-C5-A7CL	48	FEMALE	471	Dead	38.767	Cervical Squamous Cell Carcinoma	Cervical					Stage IIIB	G2	Not Applicable	Not Available	YES	Not Available	Cisplatin	Not Available	Not Available	Not Applicable	YES	YES	Not Available	Not Applicable	Not Available	Not Available	Not Available	Not Applicable	Not Applicable	Not Available	Not Available	Not Available
TCGA-VS-A9UH	53	FEMALE	1427	Alive		Cervical Squamous Cell Carcinoma	Cervical		T4	NX	MX	Stage IVA	GX	Not Applicable	Not Available	YES	5	Cisplatin	Not Available	Once weekly	Not Applicable	YES	YES	Not Available	Not Applicable	Not Available	Not Available	Not Available	Not Applicable	Not Applicable	3D conformal	5400	Not Available
TCGA-C5-A1MK	79	FEMALE	74	Dead	26.2227	Cervical Squamous Cell Carcinoma	Cervical					Stage IIIB	G3	Not Applicable	Not Available	Not Available						Not Available	Not Available	Not Available	Not Applicable	Not Available	Not Available	Not Available	Not Applicable	Not Applicable	Not Available	Not Available	Not Available
TCGA-Q1-A73P	45	FEMALE	483	Alive	27.3982	Endocervical Type of Adenocarcinoma	Cervical		T1b	N0	MX	Stage IB1	G1	Not Applicable	Not Available	Not Available	Not Available	Not Available	Not Available	Not Available	Not Applicable	NO	NO	Not Available	Not Applicable	Not Available	Not Available	Not Available	Not Applicable	Not Applicable	Not Available	Not Available	Not Available
TCGA-EA-A3HQ	60	FEMALE	1136	Alive	34.375	Cervical Squamous Cell Carcinoma	Cervical		T2a	N0	M0	Stage II	G2	Not Applicable	Not Available	Not Available						Not Available	Not Available	Not Available	Not Applicable	Not Available	Not Available	Not Available	Not Applicable	Not Applicable	Not Available	Not Available	Complete response
TCGA-VS-A9V1	46	FEMALE	157	Dead	18.7305	Mucinous Adenocarcinoma of Endocervical Type	Cervical		T3b	NX	MX	Stage IVB	G2	Not Applicable	Not Available	YES	5	Cisplatin	Not Available	Once weekly	Not Applicable	YES	YES	Not Available	Not Applicable	Not Available	Not Available	Not Available	Not Applicable	Not Applicable	3D conformal	4500	Not Available
TCGA-VS-A8EK	65	FEMALE	829	Dead	21.3593	Cervical Squamous Cell Carcinoma	Cervical		T4	NX	M0	Stage IVA	G2	Not Applicable	Not Available	YES	7	Cisplatin	Not Available	Once weekly	Not Applicable	YES	YES	Not Available	Not Applicable	Not Available	Not Available	Not Available	Not Applicable	Not Applicable	3D conformal	4500	Not Available
TCGA-WL-A834	57	FEMALE	791	Alive	30.1021	Cervical Squamous Cell Carcinoma	Cervical		T1b1	N1			G3	Not Applicable	Not Available	Not Available	Not Available	Not Available	Not Available	Not Available	Not Applicable	YES	YES	Not Available	Not Applicable	Not Available	Not Available	Not Available	Not Applicable	Not Applicable	Not Available	Not Available	Not Available
TCGA-VS-A8EB	41	FEMALE	305	Dead	27.3399	Cervical Squamous Cell Carcinoma	Cervical		T3b	NX	M1	Stage IIIB	GX	Not Applicable	Not Available	YES	4	Cisplatin	Not Available	Once weekly	Not Applicable	NO	YES	Not Available	Not Applicable	Not Available	Not Available	Not Available	Not Applicable	Not Applicable	3D conformal	4500	Not Available
TCGA-Q1-A73O	37	FEMALE	428	Alive	32.8947	Cervical Squamous Cell Carcinoma	Cervical		TX	NX	MX	Stage IB2	GX	Not Applicable	Not Available	YES	6	Cisplatin	40mg/m2	Once weekly	Not Applicable	YES	YES	Not Available	Not Applicable	Not Available	Not Available	Not Available	Not Applicable	Not Applicable	Not Available	Not Available	Not Available
TCGA-ZJ-A8QQ	24	FEMALE	2056	Alive	28.441	Cervical Squamous Cell Carcinoma	Cervical		T1b2	N0	M0	Stage IIB	GX	Not Applicable	Not Available	YES	6	Cisplatin	40mg/m2	Once weekly	Not Applicable	YES	YES	3000	Not Applicable	HDR	Not Available	Not Available	Not Applicable	Not Applicable	Not Available	Not Available	Not Available
TCGA-VS-A9UQ	32	FEMALE	1263	Alive	28.125	Mucinous Adenocarcinoma of Endocervical Type	Cervical		T1b	N0	MX	Stage IB	G2	Not Applicable	Not Available	NO	Not Available	Not Available	Not Available	Not Available	Not Applicable	NO	YES	2000	Not Applicable	HDR	Not Available	Not Available	Not Applicable	Not Applicable	3D conformal	4500	Not Available
TCGA-C5-A3HF	24	FEMALE	543	Dead		Mucinous Adenocarcinoma of Endocervical Type	Cervical					Stage IB2	G2	Not Applicable	Not Available	Not Available						Not Available	Not Available	Not Available	Not Applicable	Not Available	Not Available	Not Available	Not Applicable	Not Applicable	Not Available	Not Available	Not Available
TCGA-VS-A9V4	63	FEMALE	132	Dead	20.061	Mucinous Adenocarcinoma of Endocervical Type	Cervical		T4	NX	MX	Stage IVA	G2	Not Applicable	Not Available	YES	4	Cisplatin	Not Available	Once weekly	Not Applicable	YES	YES	Not Available	Not Applicable	Not Available	Not Available	Not Available	Not Applicable	Not Applicable	3D conformal	4500	Not Available
TCGA-FU-A3TQ	55	FEMALE	795	Alive	25.5367	Cervical Squamous Cell Carcinoma	Cervical		T2b	N1	MX	Stage IIIB	G2	Not Applicable	Not Available	Not Available	Not Available	Not Available	Not Available	Not Available	Not Applicable	Unknown	Unknown	Not Available	Not Applicable	Not Available	Not Available	Not Available	Not Applicable	Not Applicable	Not Available	Not Available	Not Available
TCGA-JW-A5VH	53	FEMALE	100	Dead	30.1103	Cervical Squamous Cell Carcinoma	Cervical		T4	NX	M1	Stage IVB	G2	Not Applicable	Not done per treating physicians discretion	NO	2	Carboplatin	Not Available	Once weekly	Not Applicable	NO	NO	Not Available	Not Applicable	Not Available	0	Other	Brain and Pulmonary Metastases leading to death	Not Applicable	External beam radiation	1900	Not Available
TCGA-VS-A958	46	FEMALE	1525	Alive	26.7532	Cervical Squamous Cell Carcinoma	Cervical		T2b	NX	MX	Stage IIB	G2	Not Applicable	Adverse event/ complications	YES	4	Cisplatin	Not Available	Once weekly	Not Applicable	YES	YES	2800	Not Applicable	HDR	Not Available	Not Available	Not Applicable	Not Applicable	3D conformal	5400	Not Available
TCGA-LP-A4AU	35	FEMALE	343	Alive	20.9321	Cervical Squamous Cell Carcinoma	Cervical		T2	N1	M0	Stage IIIB	G3	Not Applicable	Not Available	YES	Not Available;Not Available	Cisplatin;Other	75 mg/m2;750 MG/M2	Not Available;Not Available	Not Applicable;5FU	YES	YES	Not Available	Not Applicable	Not Available	Not Available	Unknown	Not Applicable	Not Applicable	External beam radiation	6500	Not Available
TCGA-EX-A3L1	32	FEMALE	463	Alive	22.2656	Cervical Squamous Cell Carcinoma	Cervical		T2a1	N0	M0	Stage IIA1	G3	Not Applicable	Not Available	Not Available						Not Available	Not Available	Not Available	Not Applicable	Not Available	Not Available	Not Available	Not Applicable	Not Applicable	Not Available	Not Available	Complete response
TCGA-DS-A1OD	49	FEMALE	3874	Alive	37.0447	Cervical Squamous Cell Carcinoma	Cervical		T1b1	N0	M0	Stage IB1	G3	Not Applicable	Not Available	Not Available						Not Available	Not Available	Not Available	Not Applicable	Not Available	Not Available	Not Available	Not Applicable	Not Applicable	Not Available	Not Available	Complete response
TCGA-LP-A4AX	45	FEMALE	380	Alive		Cervical Squamous Cell Carcinoma	Cervical		T1b1	N0	M0	Stage IB1	G3	Not Applicable	Not Available	Not Available	Not Available	Not Available	Not Available	Not Available	Not Applicable	NO	NO	Not Available	Not Applicable	Not Available	Not Available	Unknown	Not Applicable	Not Applicable	Not Available	Not Available	Not Available
TCGA-C5-A3HD	51	FEMALE	1582	Alive	28.7197	Cervical Squamous Cell Carcinoma	Cervical					Stage IIB	G2	Not Applicable	Not Available	Not Available						Not Available	Not Available	Not Available	Not Applicable	Not Available	Not Available	Not Available	Not Applicable	Not Applicable	Not Available	Not Available	Complete response
TCGA-DR-A0ZL	53	FEMALE	2669	Alive	23.7253	Cervical Squamous Cell Carcinoma	Cervical		T1b1	N0	M0	Stage IB	G3	Not Applicable	Not Available	Not Available						Not Available	Not Available	Not Available	Not Applicable	Not Available	Not Available	Not Available	Not Applicable	Not Applicable	Not Available	Not Available	Complete response
TCGA-BI-A0VR	53	FEMALE	1505	Alive		Cervical Squamous Cell Carcinoma	Cervical		T2b	N1	M0	Stage IIIB	G3	Not Applicable	Not Available	Not Available						Not Available	Not Available	Not Available	Not Applicable	Not Available	Not Available	Not Available	Not Applicable	Not Applicable	Not Available	Not Available	Not Available
TCGA-EK-A2RL	32	FEMALE	1453	Dead	37.5274	Endocervical Type of Adenocarcinoma	Cervical		T1b1	N1	MX	Stage IB	G2	Not Applicable	Not Available	Not Available						Not Available	Not Available	Not Available	Not Applicable	Not Available	Not Available	Not Available	Not Applicable	Not Applicable	Not Available	Not Available	Not Available
TCGA-Q1-A5R3	56	FEMALE	485	Alive	19.052	Cervical Squamous Cell Carcinoma	Cervical		TX	NX	MX		G2	Not Applicable	Not Available	YES	Not Available	Cisplatin	Not Available	Not Available	Not Applicable	YES	YES	3000	Not Applicable	HDR	Not Available	Not Available	Not Applicable	Not Applicable	Not Available	Not Available	Not Available
TCGA-JW-A5VL	37	FEMALE	474	Alive	27.7344	Cervical Squamous Cell Carcinoma	Cervical		T1b2	NX	MX	Stage IB2	G1	Not Applicable	Not Available	YES	4	Cisplatin	40 mg/m2	Once weekly	Not Applicable	NO	NO	4620	Not Applicable	LDR	540	Not Available	Not Applicable	Not Applicable	External beam radiation	4500	Not Available
TCGA-VS-A952	66	FEMALE	1778	Alive	27.0552	Mucinous Adenocarcinoma of Endocervical Type	Cervical		T1b	N0	MX	Stage IB1	G2	Not Applicable	Not Available	Not Available	Not Available	Not Available	Not Available	Not Available	Not Applicable	NO	NO	Not Available	Not Applicable	Not Available	Not Available	Not Available	Not Applicable	Not Applicable	Not Available	Not Available	Not Available
TCGA-VS-A9UD	73	FEMALE	739	Alive	24.6904	Cervical Squamous Cell Carcinoma	Cervical		T3a	NX	MX	Stage IIIA	G2	Not Applicable	Not Available	YES	6	Cisplatin	Not Available	Once weekly	Not Applicable	YES	YES	2400	Not Applicable	HDR	Not Available	Not Available	Not Applicable	Not Applicable	3D conformal	4500	Not Available
TCGA-C5-A7CG	55	FEMALE	6408	Alive	32.912	Cervical Squamous Cell Carcinoma	Cervical		T1b	N0	MX	Stage IB	G2	Not Applicable	Not done per treating physicians discretion	NO	Not Available	Not Available	Not Available	Not Available	Not Applicable	NO	NO	Not Available	Not Applicable	Not Available	Not Available	Unknown	Not Applicable	Not Applicable	Not Available	Not Available	Not Available
TCGA-ZJ-AB0I	25	FEMALE	0	Alive	26.0617	Cervical Squamous Cell Carcinoma	Cervical		T2b	N1	MX	Stage IIB	Not Available	Not Applicable	Not Available	Unknown	Not Available	Not Available	Not Available	Not Available	Not Applicable	Unknown	Unknown	Not Available	Not Applicable	Not Available	Not Available	Not Available	Not Applicable	Not Applicable	Not Available	Not Available	Not Available
TCGA-DS-A5RQ	80	FEMALE	512	Alive	27.8488	Cervical Squamous Cell Carcinoma	Cervical		T1b1	N0	MX	Stage IB1	G2	Not Applicable	Not Available	YES	6	Cisplatin	60 mg	Once weekly	Not Applicable	YES	YES	Not Available	Not Applicable	Not Available	Not Available	Not Available	Not Applicable	Not Applicable	External beam radiation	4500	Not Available
TCGA-C5-A1MP	34	FEMALE	109	Alive		Cervical Squamous Cell Carcinoma	Cervical		T1b2	N1	MX	Stage IB2	G3	Not Applicable	Not Available	Not Available						Not Available	Not Available	Not Available	Not Applicable	Not Available	Not Available	Not Available	Not Applicable	Not Applicable	Not Available	Not Available	Not Available
TCGA-ZJ-AAXI	67	FEMALE	0	Alive		Cervical Squamous Cell Carcinoma	Cervical		T2b	NX	M0	Stage IIB	G2	Not Applicable	Unknown	Unknown	Not Available	Not Available	Not Available	Not Available	Not Applicable	Unknown	Unknown	Not Available	Not Applicable	Not Available	Not Available	Unknown	Not Applicable	Not Applicable	Not Available	Not Available	Not Available
TCGA-FU-A57G	49	FEMALE	1078	Alive	22.2656	Endocervical Type of Adenocarcinoma	Cervical		T1b2	N0	MX	Stage IB2	G2	Not Applicable	Not Available	Not Available	Not Available	Not Available	Not Available	Not Available	Not Applicable	Unknown	Unknown	Not Available	Not Applicable	Not Available	Not Available	Not Available	Not Applicable	Not Applicable	Not Available	Not Available	Not Available
TCGA-VS-A9V2	29	FEMALE	555	Alive	20.1348	Cervical Squamous Cell Carcinoma	Cervical		T1b	N0	MX	Stage IB1	G2	Not Applicable	Not Available	NO	Not Available	Not Available	Not Available	Not Available	Not Applicable	NO	YES	Not Available	Not Applicable	Not Available	Not Available	Not Available	Not Applicable	Not Applicable	3D conformal	4500	Not Available
TCGA-GH-A9DA	27	FEMALE	540	Alive		Cervical Squamous Cell Carcinoma	Cervical		T1b	N0	MX	Stage IB1	G3	Not Applicable	Not done per treating physicians discretion	NO	Not Available	Not Available	Not Available	Not Available	Not Applicable	NO	NO	Not Available	Not Applicable	Not Available	Not Available	Not done per treating physician discretion	Not Applicable	Not Applicable	Not Available	Not Available	Not Available
TCGA-EK-A2PM	81	FEMALE	18	Alive	20.6905	Cervical Squamous Cell Carcinoma	Cervical					Stage IIB	G3	Not Applicable	Not Available	Not Available						Not Available	Not Available	Not Available	Not Applicable	Not Available	Not Available	Not Available	Not Applicable	Not Applicable	Not Available	Not Available	Not Available
TCGA-VS-A94Y	47	FEMALE	144	Dead	18.5529	Cervical Squamous Cell Carcinoma	Cervical		T2b	NX	MX	Stage IIB	GX	Not Applicable	Adverse event/ complications	NO	Not Available	Not Available	Not Available	Not Available	Not Applicable	YES	YES	Not Available	Not Applicable	Not Available	Not Available	Not Available	Not Applicable	Not Applicable	3D conformal	4500	Not Available
TCGA-ZJ-AAXD	35	FEMALE	0	Alive		Cervical Squamous Cell Carcinoma	Cervical		T3b	N0	M0	Stage IIIB	G2	Not Applicable	Unknown	Unknown	Not Available	Not Available	Not Available	Not Available	Not Applicable	Unknown	Unknown	Not Available	Not Applicable	Not Available	Not Available	Unknown	Not Applicable	Not Applicable	Not Available	Not Available	Not Available
TCGA-ZX-AA5X	64	FEMALE	119	Alive	22.719	Cervical Squamous Cell Carcinoma	Cervical		TX	NX	MX	Stage IIIB	G2	Not Applicable	Participant refusal	NO	Not Available	Not Available	Not Available	Not Available	Not Applicable	Unknown	Unknown	Not Available	Not Applicable	Not Available	Not Available	Participant refusal	Not Applicable	Not Applicable	Not Available	Not Available	Not Available
TCGA-VS-A9UZ	61	FEMALE	2044	Alive	24.3232	Mucinous Adenocarcinoma of Endocervical Type	Cervical		T1b	N0	MX	Stage IB1	G2	Not Applicable	Not Available	NO	Not Available	Not Available	Not Available	Not Available	Not Applicable	NO	YES	3600	Not Applicable	HDR	Not Available	Not Available	Not Applicable	Not Applicable	Not Available	Not Available	Not Available
TCGA-C5-A7UI	42	FEMALE	2888	Dead		Cervical Squamous Cell Carcinoma	Cervical		T1b1	N0	MX	Stage IB1	G3	Not Applicable	Not Available	Not Available	Not Available	Not Available	Not Available	Not Available	Not Applicable	NO	NO	Not Available	Not Applicable	Not Available	Not Available	Not Available	Not Applicable	Not Applicable	Not Available	Not Available	Not Available
TCGA-C5-A2LZ	65	FEMALE	3046	Dead	31.9922	Cervical Squamous Cell Carcinoma	Cervical					Stage IIIB	G2	Not Applicable	Not done per treating physicians discretion	NO	Not Available	Not Available	Not Available	Not Available	Not Applicable	NO	YES	Not Available	Not Applicable	LDR	Not Available	Not Available	Not Applicable	Not Applicable	External beam radiation	4500	Not Available
TCGA-MY-A913	28	FEMALE	524	Alive	28.6048	Cervical Squamous Cell Carcinoma	Cervical		Tis	N0	M1	Stage IIA	G3	Not Applicable	Not Available	YES	5	Cisplatin	40mg	Once weekly	Not Applicable	YES	YES	50	Not Applicable	HDR	Not Available	Not Available	Not Applicable	Not Applicable	External beam radiation	50	Not Available
TCGA-IR-A3LH	49	FEMALE	2394	Alive	31.2026	Cervical Squamous Cell Carcinoma	Cervical		T2a1	N0	M0	Stage IIA1	G4	Not Applicable	Not Available	Not Available						Not Available	Not Available	Not Available	Not Applicable	Not Available	Not Available	Not Available	Not Applicable	Not Applicable	Not Available	Not Available	Complete response
TCGA-JX-A3PZ	25	FEMALE	642	Dead	18.9388	Cervical Squamous Cell Carcinoma	Cervical		T1b	N0	M0	Stage IB	G2	Not Applicable	Not done per treating physicians discretion	NO	Not Available	Not Available	Not Available	Not Available	Not Applicable	NO	NO	Not Available	Not Applicable	Not Available	Not Available	Not done per treating physician discretion	Not Applicable	Not Applicable	Not Available	Not Available	Not Available
